# Supplementary material for: Unraveling the microbiome–aroma Nexus: a metagenomic and volatile compound analysis of Yunnan cigars
Source: Front Microbiol. 2025 Jul 9;16:1597501. doi: 10.3389/fmicb.2025.1597501 (PMC12283659; doi:10.3389/fmicb.2025.1597501)
Supplement: Supplementary file 2 [file Data_Sheet_1.zip › Unigenes KEGG.xls]

Map_ID	KO_ID	EC_ID	Gene_ID	Taxonomy
map00010	K01624	4.1.2.13	YX3a_323364	k__Bacteria
map00010	K00171	1.2.7.1	YX3a_324656	k__Bacteria;p__Bacillota;c__Clostridia
map00010	K01785	5.1.3.3	YX3a_325920	k__Bacteria;p__Bacillota;c__Clostridia;o__Eubacteriales;f__Eubacteriaceae;g__Eubacterium;s__Eubacterium sp. CAG:180
map00010	K00134	1.2.1.12	YX3a_326302	k__Bacteria;p__Pseudomonadota
map00010	K01834	5.4.2.11	YX3a_327303	k__Bacteria;p__Pseudomonadota;c__Betaproteobacteria;o__Burkholderiales;f__Alcaligenaceae
map00010	K00627	2.3.1.12	YX3a_32826	k__Bacteria;p__Actinomycetota;c__Actinomycetes;o__Micrococcales;f__Dermabacteraceae;g__Brachybacterium;s__Brachybacterium sacelli
map00010	K00873	2.7.1.40	YX3a_328962	k__Bacteria;p__Pseudomonadota;c__Gammaproteobacteria;o__Enterobacterales;f__Erwiniaceae;g__Pantoea;s__Pantoea vagans
map00010	K03737	1.2.7.1||1.2.7.-	YX3a_329561	Unclassified
map00010	K02446	3.1.3.11	YX3a_329864	k__Bacteria;p__Actinomycetota;c__Actinomycetes;o__Micrococcales;f__Micrococcaceae;g__Arthrobacter;s__Arthrobacter sp. YD4
map00010	K01834	5.4.2.11	YX3a_332666	k__Bacteria;p__Actinomycetota;c__Actinomycetes;o__Micrococcales;f__Micrococcaceae;g__Yaniella
map00010	K01610	4.1.1.49	YX3a_332961	k__Bacteria;p__Bacillota;c__Clostridia;o__Lachnospirales;f__Lachnospiraceae;g__Roseburia
map00010	K01689	4.2.1.11	YX3a_333200	k__Bacteria;p__Actinomycetota;c__Actinomycetes;o__Micrococcales;f__Micrococcaceae;g__Arthrobacter;s__Arthrobacter sp. YD4
map00010	K25026	2.7.1.2	YX3a_334121	k__Bacteria;p__Bacillota;c__Clostridia;o__Lachnospirales;f__Lachnospiraceae;g__Mobilisporobacter;s__Mobilisporobacter senegalensis
map00010	K01610	4.1.1.49	YX3a_334474	k__Bacteria;p__Bacillota
map00010	K04041	3.1.3.11	YX3a_334581	k__Bacteria;p__Bacillota;c__Clostridia;o__Lachnospirales;f__Lachnospiraceae;g__Faecalicatena;s__Faecalicatena contorta
map00010	K03737	1.2.7.1||1.2.7.-	YX3a_335128	k__Bacteria;p__Bacillota;c__Clostridia
map00010	K01223	3.2.1.86	YX3a_336741	k__Bacteria;p__Bacillota;c__Bacilli;o__Lactobacillales;f__Lactobacillaceae;g__Lactobacillus
map00010	K01835	5.4.2.2	YX3a_33802	k__Bacteria;p__Bacillota;c__Bacilli;o__Lactobacillales;f__Lactobacillaceae;g__Lactobacillus
map00010	K01785	5.1.3.3	YX3a_33803	k__Bacteria;p__Bacillota;c__Bacilli;o__Lactobacillales;f__Lactobacillaceae;g__Lactobacillus;s__Lactobacillus johnsonii
map00010	K04072	1.2.1.10||1.1.1.1	YX3a_338444	Unclassified
map00010	K01835	5.4.2.2	YX3a_340393	k__Bacteria;p__Bacillota;c__Bacilli;o__Lactobacillales;f__Lactobacillaceae;g__Lactobacillus
map00010	K01835	5.4.2.2	YX3a_340394	k__Bacteria;p__Bacillota;c__Bacilli;o__Lactobacillales;f__Lactobacillaceae;g__Lactobacillus
map00010	K03737	1.2.7.1||1.2.7.-	YX3a_340801	k__Bacteria;p__Bacillota;c__Clostridia;o__Lachnospirales;f__Lachnospiraceae;g__Agathobacter;s__uncultured Agathobacter sp.
map00010	K00016	1.1.1.27	YX3a_34266	k__Bacteria;p__Bacillota;c__Bacilli;o__Lactobacillales;f__Lactobacillaceae;g__Limosilactobacillus;s__Limosilactobacillus reuteri
map00010	K01803	5.3.1.1	YX3a_346550	k__Bacteria;p__Bacillota;c__Clostridia;o__Eubacteriales;f__Butyricicoccaceae;g__Butyricicoccus;s__Butyricicoccus porcorum
map00010	K01810	5.3.1.9	YX3a_347377	k__Bacteria;p__Bacillota;c__Clostridia;o__Lachnospirales;f__Lachnospiraceae;g__Blautia
map00010	K01835	5.4.2.2	YX3a_347695	k__Bacteria
map00010	K00134	1.2.1.12	YX3a_350598	k__Bacteria;p__Bacillota;c__Bacilli;o__Lactobacillales;f__Lactobacillaceae;g__Limosilactobacillus;s__Limosilactobacillus reuteri
map00010	K00927	2.7.2.3	YX3a_350599	k__Bacteria;p__Bacillota;c__Bacilli;o__Lactobacillales;f__Lactobacillaceae
map00010	K01803	5.3.1.1	YX3a_350600	k__Bacteria;p__Bacillota;c__Bacilli;o__Lactobacillales;f__Lactobacillaceae
map00010	K01689	4.2.1.11	YX3a_350601	k__Bacteria;p__Bacillota;c__Bacilli;o__Lactobacillales;f__Lactobacillaceae;g__Limosilactobacillus;s__Limosilactobacillus reuteri
map00010	K01689	4.2.1.11	YX3a_350602	k__Bacteria
map00010	K00002	1.1.1.2	YX3a_350658	k__Bacteria
map00010	K01895	6.2.1.1	YX3a_351454	k__Bacteria;p__Pseudomonadota;c__Alphaproteobacteria;o__Hyphomicrobiales;f__Phyllobacteriaceae;g__Aquamicrobium
map00010	K00121	1.1.1.284||1.1.1.1	YX3a_352316	k__Bacteria;p__Pseudomonadota;c__Betaproteobacteria;o__Burkholderiales;f__Alcaligenaceae
map00010	K00873	2.7.1.40	YX3a_353275	k__Bacteria
map00010	K00927	2.7.2.3	YX3a_357758	k__Bacteria
map00010	K03737	1.2.7.1||1.2.7.-	YX3a_361528	k__Bacteria;p__Bacillota;c__Clostridia;o__Eubacteriales
map00010	K00627	2.3.1.12	YX3a_364268	k__Bacteria;p__Pseudomonadota;c__Betaproteobacteria;o__Burkholderiales;f__Alcaligenaceae;g__Corticimicrobacter;s__Corticimicrobacter populi
map00010	K01835	5.4.2.2	YX3a_364754	k__Bacteria;p__Bacillota;c__Clostridia;o__Lachnospirales;f__Lachnospiraceae;g__Roseburia
map00010	K13953	1.1.1.1	YX3a_364867	k__Bacteria;p__Bacillota;c__Bacilli;o__Lactobacillales;f__Lactobacillaceae;g__Limosilactobacillus;s__Limosilactobacillus reuteri
map00010	K01785	5.1.3.3	YX3a_364872	k__Bacteria;p__Bacillota;c__Bacilli;o__Lactobacillales;f__Lactobacillaceae
map00010	K01785	5.1.3.3	YX3a_366483	k__Bacteria;p__Actinomycetota;c__Actinomycetes;o__Micrococcales;f__Micrococcaceae;g__Arthrobacter;s__Arthrobacter sp. YD4
map00010	K01810	5.3.1.9	YX3a_366746	k__Bacteria;p__Bacillota;c__Bacilli;o__Lactobacillales;f__Lactobacillaceae
map00010	K00163	1.2.4.1	YX3a_367247	k__Bacteria;p__Actinomycetota;c__Actinomycetes;o__Micrococcales;f__Brevibacteriaceae;g__Brevibacterium;s__Brevibacterium iodinum
map00010	K01803	5.3.1.1	YX3a_367424	k__Bacteria;p__Bacillota;c__Clostridia
map00010	K01803	5.3.1.1	YX3a_367425	k__Bacteria
map00010	K01835	5.4.2.2	YX3a_367681	k__Eukaryota;p__Ascomycota;c__Eurotiomycetes;o__Eurotiales;f__Aspergillaceae;g__Aspergillus
map00010	K00128	1.2.1.3	YX3a_36774	k__Bacteria;p__Actinomycetota;c__Actinomycetes
map00010	K01835	5.4.2.2	YX3a_368574	k__Bacteria;p__Bacillota
map00010	K01223	3.2.1.86	YX3a_369732	k__Bacteria;p__Bacillota;c__Bacilli;o__Lactobacillales;f__Lactobacillaceae;g__Lactobacillus;s__Lactobacillus johnsonii
map00010	K01223	3.2.1.86	YX3a_369733	k__Bacteria;p__Bacillota;c__Bacilli;o__Lactobacillales;f__Lactobacillaceae;g__Lactobacillus;s__Lactobacillus johnsonii
map00010	K01624	4.1.2.13	YX3a_370104	k__Bacteria;p__Bacillota;c__Clostridia;o__Eubacteriales;f__Butyricicoccaceae;g__Butyricicoccus;s__Butyricicoccus porcorum
map00010	K24012	6.2.1.13	YX3a_371552	k__Bacteria;p__Pseudomonadota;c__Alphaproteobacteria;o__Hyphomicrobiales;f__Phyllobacteriaceae;g__Aquamicrobium;s__Aquamicrobium lusatiense
map00010	K15778	5.4.2.8||5.4.2.2	YX3a_372411	k__Bacteria;p__Pseudomonadota;c__Betaproteobacteria;o__Burkholderiales;f__Alcaligenaceae
map00010	K01895	6.2.1.1	YX3a_372763	k__Bacteria;p__Pseudomonadota;c__Gammaproteobacteria;o__Enterobacterales;f__Enterobacteriaceae;g__Enterobacter
map00010	K01610	4.1.1.49	YX3a_375173	k__Bacteria;p__Bacillota;c__Bacilli;o__Lactobacillales;f__Lactobacillaceae;g__Lactobacillus
map00010	K01792	5.1.3.15	YX3a_376002	k__Bacteria;p__Pseudomonadota;c__Gammaproteobacteria;o__Enterobacterales;f__Enterobacteriaceae
map00010	K00161	1.2.4.1	YX3a_376733	k__Bacteria;p__Pseudomonadota;c__Alphaproteobacteria;o__Sphingomonadales;f__Sphingomonadaceae;g__Sphingomonas
map00010	K03737	1.2.7.1||1.2.7.-	YX3a_378536	k__Bacteria;p__Bacillota;c__Clostridia;o__Eubacteriales;f__Oscillospiraceae;g__Oscillibacter;s__uncultured Oscillibacter sp.
map00010	K00128	1.2.1.3	YX3a_37932	k__Bacteria;p__Actinomycetota;c__Actinomycetes;o__Micrococcales;f__Micrococcaceae;g__Yaniella;s__Yaniella sp.
map00010	K00121	1.1.1.284||1.1.1.1	YX3a_379998	k__Bacteria;p__Bacillota;c__Bacilli
map00010	K01610	4.1.1.49	YX3a_380536	k__Bacteria;p__Bacteroidota;c__Bacteroidia;o__Bacteroidales;f__Unclassified;g__Cryptobacteroides;s__Candidatus Cryptobacteroides sp.
map00010	K01835	5.4.2.2	YX3a_381152	k__Bacteria;p__Bacillota;c__Clostridia;o__Eubacteriales;f__Butyricicoccaceae;g__Butyricicoccus;s__Butyricicoccus porcorum
map00010	K00886	2.7.1.63	YX3a_38153	k__Bacteria;p__Actinomycetota;c__Actinomycetes;o__Micrococcales;f__Micrococcaceae;g__Arthrobacter;s__Arthrobacter sp. YD4
map00010	K00016	1.1.1.27	YX3a_38173	k__Bacteria;p__Bacillota;c__Bacilli;o__Lactobacillales;f__Lactobacillaceae;g__Lactobacillus
map00010	K01007	2.7.9.2	YX3a_383108	k__Bacteria;p__Actinomycetota;c__Actinomycetes;o__Micrococcales;f__Micrococcaceae
map00010	K13953	1.1.1.1	YX3a_383112	k__Bacteria;p__Actinomycetota;c__Actinomycetes;o__Micrococcales;f__Micrococcaceae;g__Arthrobacter;s__Arthrobacter sp. YD4
map00010	K01689	4.2.1.11	YX3a_384118	k__Bacteria;p__Bacillota;c__Bacilli;o__Lactobacillales;f__Lactobacillaceae;g__Lactobacillus;s__Lactobacillus johnsonii
map00010	K00627	2.3.1.12	YX3a_384303	k__Bacteria;p__Actinomycetota;c__Actinomycetes;o__Mycobacteriales;f__Corynebacteriaceae;g__Corynebacterium;s__Corynebacterium ammoniagenes
map00010	K01803	5.3.1.1	YX3a_385058	k__Bacteria;p__Bacillota;c__Clostridia;o__Eubacteriales;f__Eubacteriaceae;g__Eubacterium;s__Eubacterium sp. CAG:180
map00010	K00382	1.8.1.4	YX3a_3931	k__Bacteria;p__Actinomycetota;c__Actinomycetes;o__Micrococcales;f__Dermabacteraceae;g__Brachybacterium
map00010	K04041	3.1.3.11	YX3a_420	k__Bacteria;p__Bacillota;c__Clostridia;o__Lachnospirales;f__Lachnospiraceae;g__Sellimonas;s__Sellimonas intestinalis
map00010	K01785	5.1.3.3	YX3a_43228	k__Bacteria;p__Bacillota;c__Bacilli;o__Lactobacillales;f__Lactobacillaceae;g__Lactobacillus;s__Lactobacillus johnsonii
map00010	K00850	2.7.1.11	YX3a_44641	k__Bacteria;p__Bacillota;c__Bacilli;o__Lactobacillales;f__Lactobacillaceae;g__Lactobacillus
map00010	K00873	2.7.1.40	YX3a_44642	k__Bacteria
map00010	K25026	2.7.1.2	YX3a_46491	k__Bacteria;p__Actinomycetota;c__Actinomycetes;o__Micrococcales;f__Dermabacteraceae;g__Brachybacterium;s__Brachybacterium sp.
map00010	K01222	3.2.1.86	YX3a_46941	k__Bacteria;p__Actinomycetota;c__Actinomycetes;o__Micrococcales;f__Micrococcaceae;g__Arthrobacter;s__Arthrobacter sp. YD4
map00010	K01689	4.2.1.11	YX3a_47046	k__Bacteria;p__Bacillota;c__Bacilli;o__Lactobacillales;f__Lactobacillaceae;g__Lactobacillus
map00010	K00128	1.2.1.3	YX3a_49537	k__Eukaryota;p__Ascomycota;c__Dothideomycetes;o__Pleosporales;f__Pleosporaceae;g__Alternaria
map00010	K00174	1.2.7.3||1.2.7.11	YX3a_50444	k__Bacteria;p__Spirochaetota
map00010	K00175	1.2.7.3||1.2.7.11	YX3a_50445	k__Bacteria;p__Spirochaetota
map00010	K01006	2.7.9.1	YX3a_50450	k__Bacteria;p__Spirochaetota
map00010	K01223	3.2.1.86	YX3a_51152	k__Bacteria
map00010	K01624	4.1.2.13	YX3a_51880	k__Bacteria;p__Actinomycetota;c__Actinomycetes;o__Micrococcales;f__Micrococcaceae;g__Arthrobacter;s__Arthrobacter sp. YD4
map00010	K01895	6.2.1.1	YX3a_51888	k__Bacteria;p__Actinomycetota;c__Actinomycetes;o__Micrococcales
map00010	K00161	1.2.4.1	YX3a_51889	k__Bacteria;p__Actinomycetota;c__Actinomycetes;o__Micrococcales;f__Micrococcaceae;g__Arthrobacter;s__Arthrobacter sp. YD4
map00010	K00162	1.2.4.1	YX3a_51890	k__Bacteria;p__Actinomycetota;c__Actinomycetes;o__Micrococcales;f__Micrococcaceae;g__Arthrobacter;s__Arthrobacter sp. YD4
map00010	K01006	2.7.9.1	YX3a_51983	k__Bacteria;p__Bacillota;c__Clostridia
map00010	K01689	4.2.1.11	YX3a_53148	Unclassified
map00010	K00128	1.2.1.3	YX3a_55923	k__Bacteria;p__Pseudomonadota;c__Gammaproteobacteria;o__Enterobacterales;f__Enterobacteriaceae;g__Enterobacter
map00010	K04072	1.2.1.10||1.1.1.1	YX3a_57033	k__Bacteria;p__Pseudomonadota;c__Gammaproteobacteria;o__Enterobacterales;f__Enterobacteriaceae
map00010	K00121	1.1.1.284||1.1.1.1	YX3a_57091	k__Bacteria;p__Actinomycetota;c__Actinomycetes;o__Micrococcales;f__Micrococcaceae;g__Citricoccus;s__Citricoccus sp. CH26A
map00010	K00128	1.2.1.3	YX3a_59481	k__Eukaryota;p__Mucoromycota;c__Glomeromycetes;o__Diversisporales;f__Gigasporaceae;g__Gigaspora;s__Gigaspora rosea
map00010	K00873	2.7.1.40	YX3a_60978	Unknown
map00010	K01785	5.1.3.3	YX3a_61546	k__Bacteria;p__Bacillota;c__Clostridia;o__Lachnospirales;f__Lachnospiraceae;g__Blautia;s__Blautia sp. TF12-31AT
map00010	K01810	5.3.1.9	YX3a_62469	k__Bacteria;p__Chlamydiota;c__Chlamydiia;o__Chlamydiales;f__Chlamydiaceae;g__Chlamydia;s__Chlamydia trachomatis
map00010	K01006	2.7.9.1	YX3a_6267	k__Bacteria;p__Bacillota;c__Clostridia;o__Lachnospirales;f__Lachnospiraceae;g__Blautia;s__uncultured Blautia sp.
map00010	K24012	6.2.1.13	YX3a_62720	k__Bacteria;p__Pseudomonadota;c__Gammaproteobacteria;o__Pseudomonadales;f__Pseudomonadaceae;g__Pseudomonas
map00010	K25026	2.7.1.2	YX3a_63307	k__Bacteria;p__Bacillota;c__Clostridia;o__Lachnospirales;f__Lachnospiraceae;g__Lacrimispora;s__Lacrimispora saccharolytica
map00010	K01835	5.4.2.2	YX3a_64074	k__Bacteria;p__Spirochaetota
map00010	K25026	2.7.1.2	YX3a_65982	k__Bacteria;p__Bacillota;c__Clostridia;o__Eubacteriales;f__Clostridiaceae;g__Clostridium;s__Clostridium sp. CAG:413
map00010	K01835	5.4.2.2	YX3a_65987	k__Bacteria;p__Bacillota;c__Clostridia
map00010	K00844	2.7.1.1	YX3a_67644	k__Eukaryota;p__Ascomycota;c__Dothideomycetes;o__Pleosporales;f__Pleosporaceae;g__Alternaria;s__Alternaria alternata
map00010	K01610	4.1.1.49	YX3a_68003	Unclassified
map00010	K01624	4.1.2.13	YX3a_68057	k__Bacteria;p__Bacillota;c__Bacilli;o__Lactobacillales;f__Lactobacillaceae;g__Lactobacillus
map00010	K00016	1.1.1.27	YX3a_68881	k__Bacteria;p__Bacillota;c__Bacilli;o__Lactobacillales;f__Lactobacillaceae;g__Lactobacillus
map00010	K01006	2.7.9.1	YX3a_6989	k__Bacteria;p__Bacillota;c__Clostridia;o__Eubacteriales;f__Unclassified;g__Gemmiger;s__uncultured Gemmiger sp.
map00010	K01834	5.4.2.11	YX3a_69928	k__Bacteria
map00010	K00163	1.2.4.1	YX3a_70969	k__Bacteria;p__Actinomycetota;c__Actinomycetes;o__Micrococcales;f__Dermabacteraceae;g__Brachybacterium;s__Brachybacterium sp. YJGR34
map00010	K01895	6.2.1.1	YX3a_73070	k__Bacteria;p__Pseudomonadota;c__Alphaproteobacteria;o__Rhodobacterales;f__Paracoccaceae;g__Paracoccus;s__Paracoccus solventivorans
map00010	K01803	5.3.1.1	YX3a_74777	k__Bacteria;p__Actinomycetota;c__Actinomycetes;o__Micrococcales;f__Micrococcaceae;g__Arthrobacter;s__Arthrobacter sp. YD4
map00010	K01810	5.3.1.9	YX3a_74783	k__Bacteria;p__Actinomycetota;c__Actinomycetes;o__Micrococcales;f__Micrococcaceae
map00010	K04072	1.2.1.10||1.1.1.1	YX3a_74905	k__Bacteria;p__Bacillota;c__Bacilli;o__Lactobacillales;f__Lactobacillaceae;g__Lactobacillus;s__Lactobacillus johnsonii
map00010	K01006	2.7.9.1	YX3a_78944	k__Bacteria;p__Bacteroidota;c__Bacteroidia;o__Bacteroidales;f__Prevotellaceae;g__Prevotella;s__Prevotella sp. P2-180
map00010	K04072	1.2.1.10||1.1.1.1	YX3a_83449	k__Bacteria;p__Bacillota;c__Bacilli;o__Lactobacillales;f__Lactobacillaceae
map00010	K01835	5.4.2.2	YX3a_83455	k__Bacteria;p__Bacillota;c__Unclassified;o__Unclassified;f__Unclassified;g__Unclassified;s__Firmicutes bacterium CAG:103
map00010	K25026	2.7.1.2	YX3a_83858	k__Bacteria;p__Actinomycetota;c__Actinomycetes;o__Micrococcales;f__Micrococcaceae;g__Arthrobacter;s__Arthrobacter sp. YD4
map00010	K03737	1.2.7.1||1.2.7.-	YX3a_84489	k__Bacteria;p__Bacillota;c__Clostridia;o__Eubacteriales;f__Clostridiaceae;g__Hungatella;s__Hungatella xylanolytica
map00010	K01835	5.4.2.2	YX3a_8467	k__Bacteria;p__Bacillota;c__Clostridia;o__Eubacteriales;f__Eubacteriaceae;g__Eubacterium;s__Eubacterium sp. CAG:180
map00010	K00382	1.8.1.4	YX3a_84722	k__Bacteria;p__Bacillota;c__Bacilli;o__Bacillales;f__Bacillaceae;g__Gracilibacillus;s__Gracilibacillus dipsosauri
map00010	K03737	1.2.7.1||1.2.7.-	YX3a_85236	k__Bacteria;p__Bacillota;c__Clostridia;o__Eubacteriales;f__Butyricicoccaceae;g__Butyricicoccus;s__Butyricicoccus porcorum
map00010	K01006	2.7.9.1	YX3a_85456	k__Bacteria;p__Pseudomonadota;c__Alphaproteobacteria;o__Rhodobacterales;f__Paracoccaceae;g__Paracoccus;s__Paracoccus solventivorans
map00010	K00001	1.1.1.1	YX3a_86664	k__Bacteria;p__Pseudomonadota;c__Gammaproteobacteria;o__Enterobacterales;f__Enterobacteriaceae;g__Enterobacter
map00010	K00627	2.3.1.12	YX3a_87109	k__Bacteria;p__Pseudomonadota;c__Gammaproteobacteria;o__Pseudomonadales;f__Pseudomonadaceae;g__Pseudomonas
map00010	K00163	1.2.4.1	YX3a_87110	k__Bacteria;p__Pseudomonadota;c__Gammaproteobacteria;o__Pseudomonadales;f__Pseudomonadaceae
map00010	K21071	2.7.1.11||2.7.1.90	YX3a_87493	k__Bacteria;p__Bacillota;c__Clostridia
map00010	K00382	1.8.1.4	YX3a_87659	k__Bacteria
map00010	K02446	3.1.3.11	YX3a_88228	k__Bacteria;p__Spirochaetota
map00010	K00134	1.2.1.12	YX3a_88335	k__Bacteria;p__Actinomycetota;c__Actinomycetes;o__Micrococcales;f__Micrococcaceae
map00010	K16370	2.7.1.11	YX3a_88338	k__Bacteria;p__Actinomycetota;c__Actinomycetes;o__Micrococcales;f__Micrococcaceae;g__Arthrobacter;s__Arthrobacter sp. YD4
map00010	K00128	1.2.1.3	YX3a_88392	k__Bacteria;p__Actinomycetota;c__Actinomycetes;o__Micrococcales;f__Micrococcaceae;g__Arthrobacter;s__Arthrobacter sp. YD4
map00010	K00016	1.1.1.27	YX3a_90745	k__Bacteria;p__Bacillota;c__Bacilli;o__Lactobacillales;f__Lactobacillaceae
map00010	K13810	2.2.1.2||5.3.1.9	YX3a_92127	k__Bacteria;p__Pseudomonadota;c__Gammaproteobacteria;o__Pseudomonadales;f__Pseudomonadaceae;g__Pseudomonas
map00010	K01895	6.2.1.1	YX3a_93914	k__Bacteria;p__Pseudomonadota;c__Gammaproteobacteria;o__Pseudomonadales;f__Pseudomonadaceae;g__Pseudomonas
map00010	K00873	2.7.1.40	YX3a_94763	k__Bacteria;p__Bacillota;c__Clostridia;o__Eubacteriales;f__Eubacteriaceae;g__Eubacterium;s__Eubacterium sp. MSJ-13
map00010	K01596	4.1.1.32	YX3a_95727	k__Bacteria;p__Bacillota;c__Clostridia;o__Eubacteriales;f__Unclassified;g__Unclassified;s__Clostridiales bacterium 41_21_two_genomes
map00010	K21071	2.7.1.11||2.7.1.90	YX3a_96399	k__Bacteria;p__Bacillota;c__Unclassified;o__Unclassified;f__Unclassified;g__Unclassified;s__Firmicutes bacterium CAG:555
map00010	K25026	2.7.1.2	YX3a_99758	k__Bacteria;p__Bacillota;c__Bacilli;o__Lactobacillales;f__Lactobacillaceae
map00010	K15634	5.4.2.11	YX3a_99864	k__Bacteria;p__Pseudomonadota;c__Betaproteobacteria;o__Burkholderiales;f__Alcaligenaceae;g__Unclassified;s__Alcaligenaceae bacterium SJ-26
map00010	K00850	2.7.1.11	YX3b_104759	k__Bacteria;p__Actinomycetota;c__Actinomycetes
map00010	K01222	3.2.1.86	YX3b_105267	k__Bacteria;p__Actinomycetota;c__Actinomycetes;o__Micrococcales;f__Dermabacteraceae;g__Brachybacterium;s__Brachybacterium avium
map00010	K01835	5.4.2.2	YX3b_10568	k__Bacteria;p__Pseudomonadota;c__Gammaproteobacteria;o__Enterobacterales;f__Enterobacteriaceae;g__Enterobacter;s__Enterobacter hormaechei
map00010	K01895	6.2.1.1	YX3b_106920	k__Eukaryota;p__Ascomycota;c__Saccharomycetes;o__Saccharomycetales;f__Trichomonascaceae;g__Trichomonascus;s__Trichomonascus ciferrii
map00010	K01834	5.4.2.11	YX3b_107581	k__Bacteria;p__Pseudomonadota;c__Betaproteobacteria;o__Burkholderiales;f__Alcaligenaceae
map00010	K15633	5.4.2.12	YX3b_108630	k__Bacteria;p__Spirochaetota
map00010	K01895	6.2.1.1	YX3b_116048	k__Bacteria;p__Actinomycetota;c__Actinomycetes
map00010	K13953	1.1.1.1	YX3b_116071	k__Bacteria;p__Pseudomonadota;c__Betaproteobacteria;o__Burkholderiales;f__Alcaligenaceae
map00010	K01624	4.1.2.13	YX3b_118419	k__Bacteria;p__Actinomycetota;c__Actinomycetes
map00010	K01895	6.2.1.1	YX3b_119553	k__Bacteria;p__Actinomycetota;c__Actinomycetes;o__Micrococcales;f__Dermabacteraceae;g__Brachybacterium;s__Brachybacterium sp. Z12
map00010	K03737	1.2.7.1||1.2.7.-	YX3b_12020	k__Bacteria;p__Pseudomonadota;c__Gammaproteobacteria;o__Enterobacterales;f__Enterobacteriaceae
map00010	K01223	3.2.1.86	YX3b_120658	k__Bacteria;p__Bacillota;c__Bacilli;o__Lactobacillales;f__Aerococcaceae;g__Ruoffia;s__Ruoffia tabacinasalis
map00010	K15633	5.4.2.12	YX3b_124075	k__Bacteria;p__Pseudomonadota;c__Gammaproteobacteria;o__Enterobacterales;f__Enterobacteriaceae;g__Enterobacter
map00010	K21071	2.7.1.11||2.7.1.90	YX3b_127264	k__Bacteria;p__Bacteroidota;c__Bacteroidia
map00010	K00627	2.3.1.12	YX3b_128289	k__Bacteria;p__Pseudomonadota;c__Gammaproteobacteria;o__Enterobacterales;f__Enterobacteriaceae;g__Enterobacter
map00010	K01835	5.4.2.2	YX3b_130063	k__Bacteria;p__Bacteroidota;c__Bacteroidia;o__Bacteroidales;f__Dysgonomonadaceae;g__Proteiniphilum;s__Proteiniphilum sp.
map00010	K13953	1.1.1.1	YX3b_131533	k__Eukaryota;p__Ascomycota;c__Dothideomycetes;o__Pleosporales;f__Pleosporaceae;g__Alternaria;s__Alternaria alternata
map00010	K00016	1.1.1.27	YX3b_13299	k__Bacteria;p__Actinomycetota;c__Actinomycetes;o__Propionibacteriales;f__Propionibacteriaceae;g__Cutibacterium;s__Cutibacterium acnes
map00010	K03737	1.2.7.1||1.2.7.-	YX3b_134361	k__Bacteria;p__Bacillota;c__Clostridia
map00010	K02753	2.7.1.-	YX3b_134411	k__Bacteria;p__Pseudomonadota;c__Gammaproteobacteria;o__Enterobacterales;f__Enterobacteriaceae;g__Enterobacter;s__Enterobacter sp. CGMCC 5087
map00010	K13979	1.1.1.2	YX3b_135304	k__Bacteria;p__Actinomycetota;c__Actinomycetes;o__Micrococcales;f__Micrococcaceae;g__Yaniella;s__Yaniella sp.
map00010	K24012	6.2.1.13	YX3b_137935	k__Bacteria;p__Pseudomonadota;c__Alphaproteobacteria;o__Hyphomicrobiales;f__Phyllobacteriaceae;g__Aquamicrobium;s__Aquamicrobium lusatiense
map00010	K00873	2.7.1.40	YX3b_139590	k__Bacteria;p__Pseudomonadota;c__Gammaproteobacteria;o__Enterobacterales;f__Erwiniaceae;g__Pantoea;s__Pantoea vagans
map00010	K00845	2.7.1.2	YX3b_140556	k__Bacteria;p__Pseudomonadota;c__Gammaproteobacteria;o__Enterobacterales
map00010	K00927	2.7.2.3	YX3b_140626	k__Bacteria;p__Pseudomonadota;c__Betaproteobacteria;o__Burkholderiales;f__Alcaligenaceae;g__Unclassified;s__Alcaligenaceae bacterium SJ-26
map00010	K00627	2.3.1.12	YX3b_143508	k__Bacteria;p__Actinomycetota;c__Actinomycetes;o__Propionibacteriales;f__Propionibacteriaceae;g__Cutibacterium;s__Cutibacterium acnes
map00010	K15634	5.4.2.11	YX3b_147202	k__Bacteria;p__Pseudomonadota
map00010	K02446	3.1.3.11	YX3b_149612	k__Bacteria;p__Actinomycetota;c__Actinomycetes;o__Mycobacteriales;f__Corynebacteriaceae;g__Corynebacterium;s__Corynebacterium ammoniagenes
map00010	K00382	1.8.1.4	YX3b_151155	k__Bacteria;p__Pseudomonadota;c__Betaproteobacteria;o__Burkholderiales;f__Alcaligenaceae
map00010	K01222	3.2.1.86	YX3b_151491	k__Bacteria;p__Bacillota;c__Bacilli;o__Bacillales;f__Bacillaceae;g__Gracilibacillus;s__Gracilibacillus dipsosauri
map00010	K00134	1.2.1.12	YX3b_15191	k__Bacteria;p__Pseudomonadota;c__Gammaproteobacteria
map00010	K00873	2.7.1.40	YX3b_151970	k__Bacteria;p__Actinomycetota;c__Actinomycetes;o__Propionibacteriales;f__Propionibacteriaceae
map00010	K25026	2.7.1.2	YX3b_153091	k__Bacteria;p__Bacillota;c__Clostridia;o__Eubacteriales;f__Clostridiaceae;g__Clostridium;s__Clostridium sp. HBUAS56010
map00010	K01785	5.1.3.3	YX3b_154110	k__Bacteria;p__Actinomycetota;c__Actinomycetes;o__Propionibacteriales;f__Propionibacteriaceae;g__Cutibacterium;s__Cutibacterium acnes
map00010	K00382	1.8.1.4	YX3b_157011	k__Bacteria;p__Pseudomonadota;c__Gammaproteobacteria;o__Enterobacterales;f__Enterobacteriaceae
map00010	K13979	1.1.1.2	YX3b_157321	k__Bacteria;p__Actinomycetota;c__Actinomycetes;o__Propionibacteriales;f__Propionibacteriaceae;g__Cutibacterium;s__Cutibacterium acnes
map00010	K00895	2.7.1.90	YX3b_157338	k__Bacteria;p__Actinomycetota;c__Actinomycetes;o__Propionibacteriales;f__Propionibacteriaceae;g__Cutibacterium;s__Cutibacterium acnes
map00010	K00002	1.1.1.2	YX3b_15953	k__Eukaryota;p__Basidiomycota;c__Agaricomycetes;o__Cantharellales;f__Botryobasidiaceae;g__Botryobasidium;s__Botryobasidium botryosum
map00010	K00150	1.2.1.59	YX3b_166218	k__Bacteria
map00010	K02777	2.7.1.-	YX3b_167098	k__Bacteria;p__Actinomycetota;c__Actinomycetes;o__Propionibacteriales;f__Propionibacteriaceae;g__Cutibacterium;s__Cutibacterium acnes
map00010	K02779	2.7.1.199	YX3b_167099	k__Bacteria;p__Actinomycetota;c__Actinomycetes
map00010	K00163	1.2.4.1	YX3b_167551	k__Bacteria;p__Actinomycetota;c__Actinomycetes;o__Micrococcales;f__Dermabacteraceae;g__Brachybacterium
map00010	K00627	2.3.1.12	YX3b_17040	k__Bacteria;p__Actinomycetota;c__Actinomycetes;o__Micrococcales;f__Micrococcaceae;g__Arthrobacter;s__Arthrobacter sp. YD4
map00010	K00162	1.2.4.1	YX3b_171577	k__Bacteria;p__Pseudomonadota;c__Alphaproteobacteria;o__Rhodobacterales;f__Paracoccaceae;g__Paracoccus
map00010	K00128	1.2.1.3	YX3b_171877	k__Bacteria;p__Pseudomonadota;c__Betaproteobacteria;o__Burkholderiales;f__Alcaligenaceae
map00010	K01810	5.3.1.9	YX3b_17202	Unclassified
map00010	K00627	2.3.1.12	YX3b_17615	k__Bacteria;p__Actinomycetota;c__Actinomycetes;o__Propionibacteriales;f__Propionibacteriaceae;g__Cutibacterium;s__Cutibacterium acnes
map00010	K01835	5.4.2.2	YX3b_177023	k__Bacteria
map00010	K25026	2.7.1.2	YX3b_177090	k__Bacteria;p__Bacillota;c__Bacilli;o__Bacillales;f__Bacillaceae;g__Gracilibacillus;s__Gracilibacillus dipsosauri
map00010	K00382	1.8.1.4	YX3b_177896	k__Bacteria;p__Pseudomonadota;c__Alphaproteobacteria;o__Sphingomonadales;f__Sphingomonadaceae;g__Sphingomonas
map00010	K13953	1.1.1.1	YX3b_178400	k__Bacteria;p__Actinomycetota;c__Actinomycetes;o__Micrococcales;f__Micrococcaceae;g__Enteractinococcus;s__Enteractinococcus helveticum
map00010	K00016	1.1.1.27	YX3b_179702	k__Bacteria;p__Actinomycetota;c__Actinomycetes
map00010	K01624	4.1.2.13	YX3b_182811	k__Bacteria;p__Pseudomonadota
map00010	K02777	2.7.1.-	YX3b_183689	k__Bacteria;p__Actinomycetota;c__Actinomycetes;o__Propionibacteriales;f__Propionibacteriaceae;g__Cutibacterium
map00010	K00128	1.2.1.3	YX3b_187469	k__Bacteria;p__Pseudomonadota;c__Gammaproteobacteria;o__Enterobacterales;f__Enterobacteriaceae;g__Enterobacter;s__Enterobacter bugandensis
map00010	K00382	1.8.1.4	YX3b_188222	k__Bacteria;p__Actinomycetota;c__Actinomycetes;o__Micrococcales;f__Brevibacteriaceae;g__Brevibacterium
map00010	K01006	2.7.9.1	YX3b_188287	k__Bacteria;p__Actinomycetota;c__Actinomycetes
map00010	K01792	5.1.3.15	YX3b_188291	k__Bacteria;p__Actinomycetota;c__Actinomycetes;o__Propionibacteriales;f__Propionibacteriaceae;g__Cutibacterium;s__Cutibacterium acnes
map00010	K00174	1.2.7.3||1.2.7.11	YX3b_18941	k__Bacteria;p__Actinomycetota;c__Actinomycetes;o__Propionibacteriales;f__Propionibacteriaceae;g__Cutibacterium;s__Cutibacterium acnes
map00010	K01689	4.2.1.11	YX3b_189584	k__Bacteria;p__Pseudomonadota;c__Betaproteobacteria;o__Burkholderiales;f__Alcaligenaceae
map00010	K01810	5.3.1.9	YX3b_195549	k__Bacteria;p__Actinomycetota
map00010	K01006	2.7.9.1	YX3b_197346	k__Bacteria;p__Pseudomonadota;c__Alphaproteobacteria;o__Hyphomicrobiales;f__Nitrobacteraceae;g__Bradyrhizobium;s__Bradyrhizobium sp.
map00010	K01834	5.4.2.11	YX3b_197809	k__Bacteria;p__Actinomycetota;c__Actinomycetes;o__Propionibacteriales;f__Propionibacteriaceae
map00010	K01810	5.3.1.9	YX3b_201703	k__Bacteria;p__Bacillota;c__Clostridia;o__Lachnospirales;f__Lachnospiraceae;g__Galacturonibacter;s__Candidatus Galacturonibacter soehngenii
map00010	K01835	5.4.2.2	YX3b_203188	k__Bacteria;p__Bacillota;c__Clostridia;o__Lachnospirales;f__Lachnospiraceae;g__Galacturonibacter;s__Candidatus Galacturonibacter soehngenii
map00010	K00134	1.2.1.12	YX3b_204572	k__Bacteria;p__Actinomycetota;c__Actinomycetes;o__Mycobacteriales;f__Corynebacteriaceae;g__Corynebacterium;s__Corynebacterium ammoniagenes
map00010	K00382	1.8.1.4	YX3b_208077	k__Bacteria;p__Pseudomonadota;c__Betaproteobacteria;o__Burkholderiales;f__Alcaligenaceae
map00010	K03737	1.2.7.1||1.2.7.-	YX3b_209817	k__Bacteria;p__Actinomycetota;c__Actinomycetes
map00010	K00163	1.2.4.1	YX3b_213701	k__Bacteria;p__Pseudomonadota;c__Gammaproteobacteria;o__Enterobacterales;f__Erwiniaceae;g__Pantoea;s__Pantoea sp. M_5
map00010	K00873	2.7.1.40	YX3b_217911	k__Bacteria;p__Bacillota;c__Bacilli;o__Lactobacillales;f__Carnobacteriaceae;g__Atopostipes;s__Atopostipes suicloacalis
map00010	K22474	1.1.5.5	YX3b_218797	k__Bacteria;p__Pseudomonadota;c__Betaproteobacteria;o__Burkholderiales;f__Alcaligenaceae
map00010	K00134	1.2.1.12	YX3b_227406	k__Bacteria;p__Actinomycetota;c__Actinomycetes;o__Propionibacteriales;f__Propionibacteriaceae;g__Cutibacterium;s__Cutibacterium acnes
map00010	K00927	2.7.2.3	YX3b_227407	k__Bacteria;p__Actinomycetota;c__Actinomycetes;o__Propionibacteriales;f__Propionibacteriaceae;g__Cutibacterium;s__Cutibacterium acnes
map00010	K01803	5.3.1.1	YX3b_227408	k__Bacteria;p__Actinomycetota;c__Actinomycetes;o__Propionibacteriales;f__Propionibacteriaceae
map00010	K00163	1.2.4.1	YX3b_229015	k__Bacteria;p__Actinomycetota;c__Actinomycetes;o__Propionibacteriales;f__Propionibacteriaceae;g__Cutibacterium;s__Cutibacterium acnes
map00010	K00873	2.7.1.40	YX3b_238603	k__Bacteria;p__Pseudomonadota;c__Alphaproteobacteria;o__Hyphomicrobiales;f__Phyllobacteriaceae;g__Aquamicrobium
map00010	K03737	1.2.7.1||1.2.7.-	YX3b_239756	k__Bacteria;p__Bacillota;c__Clostridia;o__Lachnospirales;f__Lachnospiraceae
map00010	K01835	5.4.2.2	YX3b_239951	k__Bacteria;p__Actinomycetota;c__Actinomycetes
map00010	K01223	3.2.1.86	YX3b_242423	k__Bacteria;p__Bacillota;c__Clostridia;o__Lachnospirales;f__Lachnospiraceae;g__Galacturonibacter;s__Candidatus Galacturonibacter soehngenii
map00010	K00162	1.2.4.1	YX3b_242883	k__Bacteria;p__Pseudomonadota;c__Alphaproteobacteria;o__Hyphomicrobiales;f__Phyllobacteriaceae;g__Aquamicrobium
map00010	K00886	2.7.1.63	YX3b_243803	k__Bacteria;p__Actinomycetota;c__Actinomycetes
map00010	K00016	1.1.1.27	YX3b_245381	k__Bacteria;p__Actinomycetota;c__Actinomycetes;o__Propionibacteriales;f__Propionibacteriaceae;g__Cutibacterium;s__Cutibacterium acnes
map00010	K00128	1.2.1.3	YX3b_246744	k__Bacteria;p__Bacteroidota;c__Chitinophagia;o__Chitinophagales;f__Chitinophagaceae;g__Unclassified;s__Chitinophagaceae bacterium
map00010	K15634	5.4.2.11	YX3b_248623	k__Bacteria;p__Actinomycetota;c__Actinomycetes;o__Propionibacteriales;f__Propionibacteriaceae;g__Cutibacterium;s__Cutibacterium acnes
map00010	K01834	5.4.2.11	YX3b_251156	k__Bacteria;p__Actinomycetota;c__Actinomycetes
map00010	K01785	5.1.3.3	YX3b_255256	k__Bacteria;p__Bacillota;c__Clostridia;o__Lachnospirales;f__Lachnospiraceae;g__Lacrimispora;s__Lacrimispora sp.
map00010	K20118	2.7.1.199	YX3b_256499	k__Bacteria;p__Pseudomonadota;c__Gammaproteobacteria;o__Enterobacterales;f__Enterobacteriaceae
map00010	K00845	2.7.1.2	YX3b_258850	k__Bacteria;p__Pseudomonadota;c__Alphaproteobacteria;o__Hyphomicrobiales;f__Phyllobacteriaceae;g__Aquamicrobium
map00010	K01007	2.7.9.2	YX3b_26408	k__Bacteria;p__Pseudomonadota;c__Gammaproteobacteria;o__Pseudomonadales;f__Pseudomonadaceae;g__Pseudomonas
map00010	K00844	2.7.1.1	YX3b_32341	k__Eukaryota;p__Chytridiomycota;c__Chytridiomycetes;o__Chytridiales;f__Chytriomycetaceae
map00010	K00382	1.8.1.4	YX3b_34840	k__Bacteria;p__Pseudomonadota;c__Alphaproteobacteria;o__Hyphomicrobiales;f__Phyllobacteriaceae;g__Aquamicrobium
map00010	K00382	1.8.1.4	YX3b_40826	k__Bacteria;p__Actinomycetota;c__Actinomycetes
map00010	K25026	2.7.1.2	YX3b_41519	k__Bacteria;p__Actinomycetota;c__Actinomycetes;o__Propionibacteriales;f__Propionibacteriaceae;g__Cutibacterium;s__Cutibacterium acnes
map00010	K01596	4.1.1.32	YX3b_44933	k__Bacteria;p__Actinomycetota;c__Actinomycetes;o__Mycobacteriales;f__Corynebacteriaceae;g__Corynebacterium;s__Corynebacterium ammoniagenes
map00010	K16370	2.7.1.11	YX3b_47169	k__Bacteria;p__Actinomycetota;c__Actinomycetes;o__Propionibacteriales;f__Propionibacteriaceae;g__Cutibacterium;s__Cutibacterium acnes
map00010	K00128	1.2.1.3	YX3b_47647	k__Bacteria;p__Pseudomonadota;c__Alphaproteobacteria;o__Hyphomicrobiales;f__Phyllobacteriaceae;g__Aquamicrobium;s__Aquamicrobium sp. NLF2-7
map00010	K00382	1.8.1.4	YX3b_4836	k__Bacteria;p__Pseudomonadota;c__Alphaproteobacteria;o__Hyphomicrobiales;f__Phyllobacteriaceae;g__Aquamicrobium;s__Aquamicrobium sp.
map00010	K00174	1.2.7.3||1.2.7.11	YX3b_48479	k__Bacteria;p__Bacillota;c__Clostridia;o__Lachnospirales;f__Lachnospiraceae;g__Faecalicatena;s__Faecalicatena contorta
map00010	K02791	2.7.1.199||2.7.1.208	YX3b_49171	k__Bacteria;p__Pseudomonadota;c__Gammaproteobacteria;o__Enterobacterales;f__Enterobacteriaceae
map00010	K00163	1.2.4.1	YX3b_50298	k__Bacteria;p__Actinomycetota;c__Actinomycetes;o__Propionibacteriales;f__Propionibacteriaceae
map00010	K00174	1.2.7.3||1.2.7.11	YX3b_51419	k__Bacteria;p__Actinomycetota;c__Actinomycetes
map00010	K00175	1.2.7.3||1.2.7.11	YX3b_51420	k__Bacteria;p__Actinomycetota;c__Actinomycetes;o__Propionibacteriales;f__Propionibacteriaceae;g__Cutibacterium;s__Cutibacterium acnes
map00010	K13954	1.1.1.1	YX3b_52001	k__Bacteria;p__Pseudomonadota;c__Betaproteobacteria;o__Burkholderiales;f__Alcaligenaceae
map00010	K01834	5.4.2.11	YX3b_5474	k__Bacteria;p__Actinomycetota;c__Actinomycetes
map00010	K13953	1.1.1.1	YX3b_54915	k__Bacteria;p__Actinomycetota;c__Actinomycetes
map00010	K01792	5.1.3.15	YX3b_5637	k__Bacteria;p__Actinomycetota;c__Actinomycetes;o__Micrococcales;f__Dermabacteraceae;g__Brachybacterium;s__Brachybacterium sp. NBEC-018
map00010	K00163	1.2.4.1	YX3b_58582	k__Bacteria;p__Pseudomonadota;c__Betaproteobacteria;o__Burkholderiales;f__Alcaligenaceae;g__Unclassified;s__Alcaligenaceae bacterium SJ-26
map00010	K01834	5.4.2.11	YX3b_60992	k__Bacteria;p__Pseudomonadota;c__Alphaproteobacteria
map00010	K01223	3.2.1.86	YX3b_61287	k__Bacteria;p__Bacillota;c__Erysipelotrichia;o__Erysipelotrichales;f__Erysipelotrichaceae
map00010	K00844	2.7.1.1	YX3b_66494	k__Eukaryota
map00010	K01810	5.3.1.9	YX3b_72579	k__Bacteria;p__Pseudomonadota;c__Alphaproteobacteria;o__Hyphomicrobiales;f__Phyllobacteriaceae;g__Aquamicrobium;s__Aquamicrobium lusatiense
map00010	K01895	6.2.1.1	YX3b_73442	k__Eukaryota;p__Ascomycota;c__Dothideomycetes;o__Pleosporales
map00010	K11645	4.1.2.13	YX3b_73989	k__Bacteria;p__Pseudomonadota;c__Gammaproteobacteria;o__Enterobacterales;f__Enterobacteriaceae
map00010	K01223	3.2.1.86	YX3b_75467	k__Bacteria;p__Actinomycetota;c__Actinomycetes;o__Propionibacteriales;f__Propionibacteriaceae;g__Cutibacterium;s__Cutibacterium acnes
map00010	K01222	3.2.1.86	YX3b_75712	k__Bacteria;p__Actinomycetota
map00010	K01623	4.1.2.13	YX3b_76781	k__Bacteria;p__Actinomycetota;c__Actinomycetes;o__Propionibacteriales;f__Propionibacteriaceae;g__Cutibacterium;s__Cutibacterium acnes
map00010	K25026	2.7.1.2	YX3b_77966	k__Bacteria;p__Actinomycetota;c__Actinomycetes;o__Propionibacteriales;f__Propionibacteriaceae;g__Cutibacterium;s__Cutibacterium acnes
map00010	K00163	1.2.4.1	YX3b_79756	k__Bacteria;p__Actinomycetota;c__Actinomycetes;o__Propionibacteriales;f__Propionibacteriaceae;g__Cutibacterium;s__Cutibacterium acnes
map00010	K21071	2.7.1.11||2.7.1.90	YX3b_8300	k__Bacteria;p__Actinomycetota;c__Actinomycetes;o__Propionibacteriales;f__Propionibacteriaceae
map00010	K01835	5.4.2.2	YX3b_85322	k__Eukaryota;p__Chytridiomycota;c__Neocallimastigomycetes;o__Neocallimastigales;f__Neocallimastigaceae
map00010	K00121	1.1.1.284||1.1.1.1	YX3b_85648	k__Bacteria;p__Actinomycetota;c__Actinomycetes;o__Micrococcales;f__Micrococcaceae;g__Enteractinococcus;s__Enteractinococcus helveticum
map00010	K04072	1.2.1.10||1.1.1.1	YX3b_86611	k__Bacteria;p__Bacillota;c__Clostridia;o__Lachnospirales;f__Lachnospiraceae;g__Mobilisporobacter;s__Mobilisporobacter senegalensis
map00010	K00138	1.2.1.-	YX3b_88875	k__Bacteria
map00010	K01689	4.2.1.11	YX3b_91887	k__Bacteria;p__Actinomycetota;c__Actinomycetes;o__Propionibacteriales;f__Propionibacteriaceae;g__Cutibacterium;s__Cutibacterium acnes
map00010	K25026	2.7.1.2	YX3b_92406	k__Bacteria;p__Actinomycetota;c__Actinomycetes;o__Propionibacteriales;f__Propionibacteriaceae;g__Cutibacterium;s__Cutibacterium acnes
map00010	K13979	1.1.1.2	YX3b_94631	k__Bacteria;p__Pseudomonadota;c__Alphaproteobacteria
map00010	K01785	5.1.3.3	YX3b_94915	k__Bacteria;p__Actinomycetota;c__Actinomycetes;o__Micrococcales;f__Brevibacteriaceae;g__Brevibacterium;s__Brevibacterium sp. SMBL_HHYL_HB1
map00010	K03841	3.1.3.11	YX3b_97279	k__Bacteria;p__Pseudomonadota;c__Betaproteobacteria;o__Burkholderiales;f__Alcaligenaceae
map00010	K01689	4.2.1.11	YX3b_98862	k__Eukaryota
map00010	K00162	1.2.4.1	YX3b_98868	k__Bacteria;p__Pseudomonadota;c__Alphaproteobacteria;o__Sphingomonadales;f__Sphingomonadaceae;g__Sphingomonas;s__uncultured Sphingomonas sp.
map00010	K01007	2.7.9.2	YX3c_101198	Unclassified
map00010	K00850	2.7.1.11	YX3c_106756	k__Bacteria
map00010	K00128	1.2.1.3	YX3c_109646	k__Eukaryota;p__Ascomycota;c__Eurotiomycetes;o__Eurotiales;f__Aspergillaceae;g__Aspergillus
map00010	K13953	1.1.1.1	YX3c_111967	k__Eukaryota;p__Basidiomycota;c__Agaricomycetes;o__Boletales;f__Astraeaceae;g__Astraeus;s__Astraeus odoratus
map00010	K01223	3.2.1.86	YX3c_11342	k__Bacteria;p__Pseudomonadota;c__Gammaproteobacteria;o__Enterobacterales;f__Enterobacteriaceae;g__Enterobacter
map00010	K12957	1.1.1.2||1.1.1.183	YX3c_113996	k__Bacteria;p__Pseudomonadota;c__Gammaproteobacteria;o__Enterobacterales;f__Enterobacteriaceae;g__Enterobacter
map00010	K01689	4.2.1.11	YX3c_115268	k__Bacteria;p__Bacillota;c__Clostridia;o__Lachnospirales;f__Lachnospiraceae;g__Lachnoclostridium;s__[Clostridium] fimetarium
map00010	K01689	4.2.1.11	YX3c_115431	k__Bacteria;p__Pseudomonadota;c__Gammaproteobacteria;o__Enterobacterales;f__Enterobacteriaceae;g__Klebsiella;s__Klebsiella pneumoniae
map00010	K01689	4.2.1.11	YX3c_115432	k__Bacteria;p__Pseudomonadota;c__Gammaproteobacteria;o__Enterobacterales;f__Enterobacteriaceae;g__Klebsiella;s__Klebsiella pneumoniae
map00010	K00873	2.7.1.40	YX3c_117426	k__Eukaryota;p__Ascomycota;c__Saccharomycetes;o__Saccharomycetales;f__Phaffomycetaceae;g__Komagataella
map00010	K01223	3.2.1.86	YX3c_11882	k__Bacteria;p__Bacillota;c__Clostridia;o__Lachnospirales;f__Lachnospiraceae;g__Galacturonibacter;s__Candidatus Galacturonibacter soehngenii
map00010	K02791	2.7.1.199||2.7.1.208	YX3c_12087	k__Bacteria;p__Pseudomonadota;c__Gammaproteobacteria;o__Enterobacterales;f__Enterobacteriaceae;g__Enterobacter
map00010	K03737	1.2.7.1||1.2.7.-	YX3c_121974	k__Bacteria;p__Bacillota;c__Clostridia;o__Eubacteriales;f__Clostridiaceae
map00010	K01834	5.4.2.11	YX3c_122447	k__Bacteria;p__Pseudomonadota;c__Gammaproteobacteria;o__Enterobacterales
map00010	K02753	2.7.1.-	YX3c_1263	Unclassified
map00010	K01222	3.2.1.86	YX3c_126507	k__Bacteria;p__Pseudomonadota;c__Gammaproteobacteria;o__Enterobacterales;f__Enterobacteriaceae;g__Enterobacter
map00010	K02753	2.7.1.-	YX3c_130493	Unclassified
map00010	K01223	3.2.1.86	YX3c_130955	k__Bacteria;p__Pseudomonadota;c__Gammaproteobacteria;o__Enterobacterales
map00010	K01624	4.1.2.13	YX3c_133658	k__Bacteria;p__Pseudomonadota;c__Gammaproteobacteria;o__Enterobacterales
map00010	K01810	5.3.1.9	YX3c_136648	k__Bacteria
map00010	K01624	4.1.2.13	YX3c_13962	k__Bacteria;p__Pseudomonadota;c__Gammaproteobacteria;o__Enterobacterales
map00010	K00873	2.7.1.40	YX3c_140591	k__Bacteria;p__Pseudomonadota;c__Alphaproteobacteria;o__Hyphomicrobiales;f__Phyllobacteriaceae;g__Aquamicrobium
map00010	K15633	5.4.2.12	YX3c_143186	k__Bacteria;p__Bacillota;c__Clostridia;o__Lachnospirales;f__Lachnospiraceae;g__Galacturonibacter;s__Candidatus Galacturonibacter soehngenii
map00010	K22474	1.1.5.5	YX3c_143549	k__Bacteria;p__Pseudomonadota;c__Gammaproteobacteria;o__Enterobacterales;f__Erwiniaceae;g__Pantoea
map00010	K01895	6.2.1.1	YX3c_14655	k__Bacteria;p__Bacillota;c__Bacilli;o__Bacillales;f__Bacillaceae;g__Gracilibacillus
map00010	K04072	1.2.1.10||1.1.1.1	YX3c_148463	Unclassified
map00010	K00121	1.1.1.284||1.1.1.1	YX3c_148852	Unclassified
map00010	K01223	3.2.1.86	YX3c_149900	k__Bacteria;p__Pseudomonadota;c__Gammaproteobacteria;o__Enterobacterales;f__Enterobacteriaceae;g__Kosakonia
map00010	K00627	2.3.1.12	YX3c_150210	k__Bacteria;p__Actinomycetota;c__Actinomycetes
map00010	K00873	2.7.1.40	YX3c_150959	Unclassified
map00010	K00850	2.7.1.11	YX3c_152673	k__Bacteria;p__Bacillota;c__Clostridia;o__Lachnospirales;f__Lachnospiraceae;g__Mobilisporobacter;s__Mobilisporobacter senegalensis
map00010	K00174	1.2.7.3||1.2.7.11	YX3c_158628	k__Bacteria;p__Bacillota;c__Clostridia;o__Lachnospirales;f__Lachnospiraceae;g__Faecalicatena;s__Faecalicatena contorta
map00010	K03737	1.2.7.1||1.2.7.-	YX3c_159092	Unclassified
map00010	K04041	3.1.3.11	YX3c_162419	k__Bacteria;p__Bacillota;c__Clostridia;o__Lachnospirales;f__Lachnospiraceae;g__Galacturonibacter;s__Candidatus Galacturonibacter soehngenii
map00010	K02777	2.7.1.-	YX3c_164892	k__Bacteria;p__Pseudomonadota;c__Gammaproteobacteria;o__Enterobacterales
map00010	K01223	3.2.1.86	YX3c_165902	Unclassified
map00010	K01803	5.3.1.1	YX3c_165991	k__Bacteria;p__Pseudomonadota;c__Gammaproteobacteria;o__Enterobacterales;f__Erwiniaceae;g__Pantoea;s__Pantoea ananatis
map00010	K00138	1.2.1.-	YX3c_166273	Unclassified
map00010	K20866	3.1.3.10	YX3c_166768	k__Bacteria;p__Pseudomonadota;c__Gammaproteobacteria;o__Enterobacterales;f__Enterobacteriaceae;g__Enterobacter
map00010	K01792	5.1.3.15	YX3c_168201	k__Bacteria;p__Pseudomonadota;c__Gammaproteobacteria;o__Enterobacterales;f__Erwiniaceae;g__Pantoea
map00010	K00134	1.2.1.12	YX3c_168202	k__Bacteria;p__Pseudomonadota;c__Gammaproteobacteria;o__Enterobacterales
map00010	K21071	2.7.1.11||2.7.1.90	YX3c_173165	k__Bacteria;p__Bacillota;c__Clostridia
map00010	K01610	4.1.1.49	YX3c_176623	k__Bacteria;p__Pseudomonadota;c__Gammaproteobacteria;o__Enterobacterales
map00010	K00627	2.3.1.12	YX3c_178972	k__Eukaryota;p__Ascomycota;c__Saccharomycetes;o__Saccharomycetales;f__Phaffomycetaceae;g__Komagataella
map00010	K00134	1.2.1.12	YX3c_180408	k__Bacteria;p__Pseudomonadota;c__Gammaproteobacteria;o__Enterobacterales;f__Enterobacteriaceae;g__Enterobacter;s__Enterobacter bugandensis
map00010	K01223	3.2.1.86	YX3c_181482	k__Bacteria;p__Pseudomonadota;c__Gammaproteobacteria;o__Enterobacterales;f__Erwiniaceae;g__Pantoea
map00010	K01223	3.2.1.86	YX3c_184476	Unclassified
map00010	K13979	1.1.1.2	YX3c_188336	k__Bacteria;p__Pseudomonadota;c__Gammaproteobacteria;o__Enterobacterales
map00010	K01835	5.4.2.2	YX3c_189616	k__Bacteria;p__Bacillota;c__Clostridia;o__Eubacteriales
map00010	K00001	1.1.1.1	YX3c_191591	k__Bacteria;p__Bacillota;c__Tissierellia;o__Tissierellales;f__Tissierellaceae;g__Soehngenia;s__Soehngenia saccharolytica
map00010	K13979	1.1.1.2	YX3c_191612	k__Eukaryota;p__Ascomycota;c__Saccharomycetes;o__Saccharomycetales;f__Phaffomycetaceae;g__Komagataella
map00010	K00138	1.2.1.-	YX3c_191869	k__Bacteria;p__Pseudomonadota;c__Gammaproteobacteria;o__Enterobacterales;f__Erwiniaceae;g__Pantoea;s__Pantoea sp. ARC270
map00010	K00873	2.7.1.40	YX3c_193457	k__Bacteria;p__Pseudomonadota;c__Gammaproteobacteria;o__Enterobacterales;f__Erwiniaceae;g__Pantoea;s__Pantoea vagans
map00010	K01085	3.1.3.10	YX3c_193468	k__Bacteria;p__Pseudomonadota;c__Gammaproteobacteria;o__Enterobacterales;f__Enterobacteriaceae;g__Enterobacter
map00010	K02791	2.7.1.199||2.7.1.208	YX3c_193714	k__Bacteria;p__Pseudomonadota;c__Gammaproteobacteria;o__Enterobacterales;f__Enterobacteriaceae
map00010	K00850	2.7.1.11	YX3c_194513	k__Bacteria;p__Pseudomonadota;c__Gammaproteobacteria;o__Enterobacterales
map00010	K04072	1.2.1.10||1.1.1.1	YX3c_198657	k__Bacteria;p__Pseudomonadota;c__Gammaproteobacteria;o__Enterobacterales;f__Enterobacteriaceae;g__Enterobacter;s__Enterobacter cloacae
map00010	K01223	3.2.1.86	YX3c_201014	k__Bacteria;p__Bacillota;c__Clostridia
map00010	K00174	1.2.7.3||1.2.7.11	YX3c_201490	k__Bacteria;p__Bacillota;c__Clostridia;o__Lachnospirales;f__Lachnospiraceae
map00010	K00175	1.2.7.3||1.2.7.11	YX3c_201491	k__Bacteria;p__Bacillota;c__Clostridia;o__Lachnospirales;f__Lachnospiraceae
map00010	K01085	3.1.3.10	YX3c_202846	k__Bacteria;p__Pseudomonadota;c__Gammaproteobacteria;o__Enterobacterales;f__Enterobacteriaceae;g__Kosakonia
map00010	K01223	3.2.1.86	YX3c_204737	Unclassified
map00010	K01624	4.1.2.13	YX3c_205670	k__Bacteria;p__Pseudomonadota;c__Gammaproteobacteria;o__Enterobacterales
map00010	K00927	2.7.2.3	YX3c_205671	k__Bacteria;p__Pseudomonadota;c__Gammaproteobacteria;o__Enterobacterales
map00010	K00138	1.2.1.-	YX3c_208691	k__Bacteria;p__Pseudomonadota;c__Gammaproteobacteria;o__Enterobacterales
map00010	K00174	1.2.7.3||1.2.7.11	YX3c_208952	k__Bacteria;p__Bacillota;c__Clostridia;o__Lachnospirales;f__Lachnospiraceae;g__Mobilisporobacter;s__Mobilisporobacter senegalensis
map00010	K00927	2.7.2.3	YX3c_20986	k__Eukaryota;p__Ascomycota;c__Saccharomycetes;o__Saccharomycetales;f__Phaffomycetaceae;g__Komagataella
map00010	K13953	1.1.1.1	YX3c_212709	k__Bacteria;p__Pseudomonadota;c__Gammaproteobacteria;o__Enterobacterales;f__Erwiniaceae;g__Pantoea;s__Pantoea sp. ARC270
map00010	K01689	4.2.1.11	YX3c_214262	k__Bacteria;p__Bacillota;c__Clostridia
map00010	K20118	2.7.1.199	YX3c_215570	k__Bacteria;p__Bacillota;c__Bacilli;o__Bacillales;f__Bacillaceae;g__Gracilibacillus;s__Gracilibacillus dipsosauri
map00010	K00121	1.1.1.284||1.1.1.1	YX3c_218284	k__Bacteria;p__Actinomycetota;c__Actinomycetes;o__Micrococcales;f__Micrococcaceae;g__Yaniella;s__Yaniella sp.
map00010	K00128	1.2.1.3	YX3c_219961	k__Bacteria;p__Actinomycetota;c__Actinomycetes;o__Micrococcales;f__Micrococcaceae;g__Yaniella;s__Yaniella sp.
map00010	K00134	1.2.1.12	YX3c_223159	Unclassified
map00010	K01835	5.4.2.2	YX3c_223601	k__Bacteria;p__Bacillota;c__Clostridia;o__Lachnospirales;f__Lachnospiraceae;g__Galacturonibacter;s__Candidatus Galacturonibacter soehngenii
map00010	K13979	1.1.1.2	YX3c_223888	k__Bacteria;p__Pseudomonadota;c__Gammaproteobacteria;o__Enterobacterales;f__Erwiniaceae;g__Pantoea
map00010	K01895	6.2.1.1	YX3c_22520	k__Bacteria;p__Pseudomonadota;c__Gammaproteobacteria;o__Enterobacterales
map00010	K01007	2.7.9.2	YX3c_229903	Unclassified
map00010	K03841	3.1.3.11	YX3c_230017	Unclassified
map00010	K01895	6.2.1.1	YX3c_237719	k__Bacteria;p__Pseudomonadota;c__Gammaproteobacteria;o__Enterobacterales;f__Erwiniaceae;g__Pantoea
map00010	K01895	6.2.1.1	YX3c_237720	k__Bacteria;p__Pseudomonadota;c__Gammaproteobacteria;o__Enterobacterales;f__Erwiniaceae;g__Pantoea
map00010	K03737	1.2.7.1||1.2.7.-	YX3c_238752	k__Bacteria;p__Bacillota;c__Clostridia;o__Thermoanaerobacterales;f__Thermoanaerobacteraceae;g__Caldanaerobacter;s__Caldanaerobacter subterraneus
map00010	K00121	1.1.1.284||1.1.1.1	YX3c_241953	k__Bacteria;p__Pseudomonadota;c__Gammaproteobacteria;o__Pseudomonadales;f__Pseudomonadaceae;g__Pseudomonas;s__uncultured Pseudomonas sp.
map00010	K01689	4.2.1.11	YX3c_242301	k__Bacteria;p__Pseudomonadota;c__Gammaproteobacteria;o__Enterobacterales;f__Enterobacteriaceae;g__Enterobacter;s__Enterobacter sp.
map00010	K01223	3.2.1.86	YX3c_24309	k__Bacteria;p__Bacillota;c__Clostridia;o__Eubacteriales;f__Clostridiaceae;g__Hungatella;s__Hungatella xylanolytica
map00010	K01624	4.1.2.13	YX3c_243658	k__Bacteria;p__Pseudomonadota;c__Gammaproteobacteria;o__Enterobacterales;f__Enterobacteriaceae;g__Klebsiella;s__Klebsiella pneumoniae
map00010	K00927	2.7.2.3	YX3c_243659	Unclassified
map00010	K01834	5.4.2.11	YX3c_244717	k__Bacteria;p__Pseudomonadota;c__Gammaproteobacteria;o__Enterobacterales;f__Erwiniaceae;g__Pantoea
map00010	K01803	5.3.1.1	YX3c_251656	k__Bacteria;p__Pseudomonadota;c__Alphaproteobacteria;o__Hyphomicrobiales;f__Phyllobacteriaceae;g__Aquamicrobium
map00010	K21071	2.7.1.11||2.7.1.90	YX3c_254015	k__Bacteria;p__Bacillota;c__Clostridia;o__Lachnospirales;f__Lachnospiraceae;g__Lacrimispora
map00010	K00128	1.2.1.3	YX3c_254605	k__Bacteria;p__Pseudomonadota;c__Gammaproteobacteria;o__Enterobacterales;f__Enterobacteriaceae;g__Enterobacter
map00010	K00873	2.7.1.40	YX3c_258462	k__Bacteria;p__Pseudomonadota;c__Gammaproteobacteria;o__Enterobacterales;f__Enterobacteriaceae;g__Enterobacter;s__Enterobacter hormaechei
map00010	K00844	2.7.1.1	YX3c_262459	k__Eukaryota;p__Ascomycota;c__Saccharomycetes;o__Saccharomycetales;f__Trichomonascaceae;g__Trichomonascus;s__Trichomonascus ciferrii
map00010	K00873	2.7.1.40	YX3c_262719	k__Bacteria;p__Pseudomonadota;c__Gammaproteobacteria;o__Enterobacterales;f__Erwiniaceae;g__Pantoea;s__Pantoea allii
map00010	K02791	2.7.1.199||2.7.1.208	YX3c_263466	k__Bacteria;p__Pseudomonadota;c__Gammaproteobacteria;o__Enterobacterales;f__Enterobacteriaceae;g__Enterobacter;s__Enterobacter cloacae
map00010	K01895	6.2.1.1	YX3c_264384	k__Bacteria;p__Actinomycetota;c__Actinomycetes;o__Micrococcales;f__Micrococcaceae;g__Yaniella;s__Yaniella sp.
map00010	K01223	3.2.1.86	YX3c_264943	k__Bacteria;p__Pseudomonadota;c__Gammaproteobacteria;o__Enterobacterales;f__Enterobacteriaceae;g__Enterobacter
map00010	K00627	2.3.1.12	YX3c_267832	k__Eukaryota;p__Ascomycota;c__Eurotiomycetes;o__Eurotiales;f__Aspergillaceae;g__Aspergillus
map00010	K00174	1.2.7.3||1.2.7.11	YX3c_269831	k__Bacteria;p__Bacillota;c__Clostridia;o__Lachnospirales;f__Lachnospiraceae;g__Galacturonibacter;s__Candidatus Galacturonibacter soehngenii
map00010	K00121	1.1.1.284||1.1.1.1	YX3c_270880	Unclassified
map00010	K04072	1.2.1.10||1.1.1.1	YX3c_272446	k__Bacteria;p__Bacillota;c__Clostridia;o__Lachnospirales;f__Lachnospiraceae;g__Mobilisporobacter;s__Mobilisporobacter senegalensis
map00010	K01223	3.2.1.86	YX3c_274315	k__Bacteria;p__Pseudomonadota;c__Gammaproteobacteria;o__Enterobacterales;f__Enterobacteriaceae;g__Enterobacter
map00010	K02753	2.7.1.-	YX3c_274317	k__Bacteria;p__Pseudomonadota;c__Gammaproteobacteria
map00010	K00175	1.2.7.3||1.2.7.11	YX3c_275531	k__Bacteria;p__Bacillota
map00010	K15634	5.4.2.11	YX3c_2772	k__Bacteria;p__Pseudomonadota;c__Gammaproteobacteria;o__Enterobacterales
map00010	K13979	1.1.1.2	YX3c_281755	Unclassified
map00010	K01785	5.1.3.3	YX3c_285213	k__Bacteria;p__Pseudomonadota;c__Gammaproteobacteria;o__Enterobacterales;f__Erwiniaceae;g__Pantoea
map00010	K01834	5.4.2.11	YX3c_285214	Unclassified
map00010	K01222	3.2.1.86	YX3c_285562	k__Bacteria;p__Bacillota;c__Clostridia
map00010	K01810	5.3.1.9	YX3c_287938	k__Bacteria;p__Pseudomonadota;c__Gammaproteobacteria;o__Enterobacterales;f__Erwiniaceae;g__Pantoea;s__Pantoea ananatis
map00010	K00845	2.7.1.2	YX3c_290684	Unclassified
map00010	K00850	2.7.1.11	YX3c_29162	k__Bacteria;p__Pseudomonadota;c__Gammaproteobacteria;o__Enterobacterales;f__Erwiniaceae;g__Pantoea;s__Pantoea agglomerans
map00010	K01624	4.1.2.13	YX3c_292192	k__Bacteria;p__Pseudomonadota
map00010	K01792	5.1.3.15	YX3c_294846	k__Eukaryota;p__Ascomycota;c__Eurotiomycetes;o__Eurotiales;f__Aspergillaceae;g__Aspergillus;s__Aspergillus melleus
map00010	K00844	2.7.1.1	YX3c_297001	k__Eukaryota;p__Ascomycota;c__Eurotiomycetes;o__Eurotiales;f__Aspergillaceae;g__Aspergillus
map00010	K01835	5.4.2.2	YX3c_297558	k__Bacteria;p__Pseudomonadota;c__Gammaproteobacteria;o__Enterobacterales
map00010	K00850	2.7.1.11	YX3c_301520	k__Bacteria;p__Bacillota
map00010	K21071	2.7.1.11||2.7.1.90	YX3c_30164	k__Bacteria;p__Bacillota;c__Clostridia;o__Lachnospirales;f__Lachnospiraceae;g__Galacturonibacter;s__Candidatus Galacturonibacter soehngenii
map00010	K01223	3.2.1.86	YX3c_303341	k__Bacteria;p__Pseudomonadota;c__Gammaproteobacteria;o__Enterobacterales;f__Enterobacteriaceae;g__Kosakonia
map00010	K01689	4.2.1.11	YX3c_305916	k__Bacteria;p__Bacillota;c__Clostridia;o__Lachnospirales;f__Lachnospiraceae;g__Mobilisporobacter;s__Mobilisporobacter senegalensis
map00010	K04072	1.2.1.10||1.1.1.1	YX3c_309009	k__Bacteria;p__Pseudomonadota;c__Gammaproteobacteria;o__Enterobacterales
map00010	K12957	1.1.1.2||1.1.1.183	YX3c_311946	k__Bacteria;p__Pseudomonadota;c__Gammaproteobacteria;o__Enterobacterales;f__Enterobacteriaceae;g__Enterobacter
map00010	K02791	2.7.1.199||2.7.1.208	YX3c_313163	k__Bacteria;p__Pseudomonadota;c__Gammaproteobacteria;o__Enterobacterales;f__Enterobacteriaceae;g__Enterobacter
map00010	K00927	2.7.2.3	YX3c_313579	k__Bacteria;p__Actinomycetota;c__Actinomycetes;o__Micrococcales;f__Dermabacteraceae;g__Brachybacterium
map00010	K00627	2.3.1.12	YX3c_315085	k__Bacteria;p__Pseudomonadota
map00010	K02791	2.7.1.199||2.7.1.208	YX3c_315617	k__Bacteria;p__Pseudomonadota;c__Gammaproteobacteria;o__Enterobacterales;f__Erwiniaceae;g__Pantoea;s__Pantoea anthophila
map00010	K00134	1.2.1.12	YX3c_318036	k__Bacteria;p__Pseudomonadota;c__Gammaproteobacteria;o__Enterobacterales;f__Enterobacteriaceae;g__Enterobacter
map00010	K01568	4.1.1.1	YX3c_318916	k__Eukaryota;p__Ascomycota;c__Eurotiomycetes;o__Eurotiales;f__Aspergillaceae;g__Aspergillus;s__Aspergillus melleus
map00010	K13953	1.1.1.1	YX3c_319879	k__Eukaryota;p__Ascomycota;c__Eurotiomycetes;o__Eurotiales;f__Aspergillaceae;g__Aspergillus;s__Aspergillus melleus
map00010	K01610	4.1.1.49	YX3c_327805	k__Bacteria;p__Pseudomonadota;c__Gammaproteobacteria;o__Enterobacterales;f__Enterobacteriaceae;g__Enterobacter
map00010	K00001	1.1.1.1	YX3c_328983	k__Bacteria;p__Pseudomonadota;c__Gammaproteobacteria;o__Enterobacterales;f__Enterobacteriaceae
map00010	K20118	2.7.1.199	YX3c_329317	k__Bacteria;p__Pseudomonadota;c__Gammaproteobacteria;o__Enterobacterales;f__Enterobacteriaceae
map00010	K20866	3.1.3.10	YX3c_338810	k__Bacteria;p__Pseudomonadota;c__Gammaproteobacteria;o__Enterobacterales
map00010	K01223	3.2.1.86	YX3c_339783	k__Bacteria;p__Bacillota;c__Bacilli;o__Lactobacillales;f__Enterococcaceae;g__Enterococcus;s__Enterococcus casseliflavus
map00010	K01689	4.2.1.11	YX3c_340558	k__Bacteria;p__Pseudomonadota;c__Alphaproteobacteria;o__Rhodobacterales;f__Paracoccaceae;g__Paracoccus
map00010	K00850	2.7.1.11	YX3c_340897	k__Bacteria;p__Bacillota;c__Clostridia;o__Lachnospirales;f__Lachnospiraceae;g__Galacturonibacter;s__Candidatus Galacturonibacter soehngenii
map00010	K00128	1.2.1.3	YX3c_343431	k__Eukaryota;p__Ascomycota;c__Eurotiomycetes;o__Eurotiales;f__Aspergillaceae;g__Aspergillus;s__Aspergillus melleus
map00010	K00627	2.3.1.12	YX3c_343494	k__Bacteria;p__Pseudomonadota;c__Gammaproteobacteria;o__Enterobacterales;f__Enterobacteriaceae;g__Enterobacter;s__Enterobacter sp. HG048
map00010	K00163	1.2.4.1	YX3c_343495	k__Bacteria;p__Pseudomonadota
map00010	K00121	1.1.1.284||1.1.1.1	YX3c_34394	k__Bacteria;p__Pseudomonadota;c__Gammaproteobacteria;o__Enterobacterales;f__Enterobacteriaceae
map00010	K00873	2.7.1.40	YX3c_344114	k__Eukaryota;p__Ascomycota;c__Saccharomycetes;o__Saccharomycetales;f__Trichomonascaceae;g__Trichomonascus;s__Trichomonascus ciferrii
map00010	K00382	1.8.1.4	YX3c_345308	k__Bacteria;p__Bacillota;c__Clostridia
map00010	K13979	1.1.1.2	YX3c_346163	k__Bacteria;p__Pseudomonadota;c__Gammaproteobacteria;o__Enterobacterales;f__Erwiniaceae;g__Pantoea
map00010	K01085	3.1.3.10	YX3c_348755	k__Bacteria;p__Pseudomonadota;c__Gammaproteobacteria;o__Enterobacterales
map00010	K01610	4.1.1.49	YX3c_349025	k__Bacteria;p__Pseudomonadota;c__Gammaproteobacteria;o__Enterobacterales;f__Erwiniaceae;g__Pantoea
map00010	K00845	2.7.1.2	YX3c_349417	k__Bacteria;p__Pseudomonadota;c__Gammaproteobacteria;o__Enterobacterales
map00010	K01689	4.2.1.11	YX3c_349529	k__Bacteria;p__Pseudomonadota;c__Gammaproteobacteria;o__Enterobacterales
map00010	K01803	5.3.1.1	YX3c_353986	k__Bacteria;p__Pseudomonadota;c__Gammaproteobacteria;o__Enterobacterales;f__Erwiniaceae;g__Pantoea
map00010	K00873	2.7.1.40	YX3c_36196	k__Bacteria;p__Pseudomonadota;c__Gammaproteobacteria;o__Enterobacterales
map00010	K13979	1.1.1.2	YX3c_36249	k__Eukaryota;p__Ascomycota;c__Saccharomycetes;o__Saccharomycetales;f__Phaffomycetaceae;g__Komagataella
map00010	K15778	5.4.2.8||5.4.2.2	YX3c_36289	k__Bacteria;p__Pseudomonadota;c__Alphaproteobacteria;o__Hyphomicrobiales;f__Phyllobacteriaceae;g__Aquamicrobium
map00010	K00134	1.2.1.12	YX3c_365428	k__Bacteria
map00010	K00001	1.1.1.1	YX3c_368267	k__Bacteria;p__Pseudomonadota;c__Gammaproteobacteria;o__Enterobacterales;f__Enterobacteriaceae;g__Enterobacter
map00010	K01596	4.1.1.32	YX3c_3690	k__Bacteria;p__Bacillota;c__Clostridia;o__Eubacteriales;f__Acutalibacteraceae
map00010	K01810	5.3.1.9	YX3c_37045	k__Bacteria;p__Pseudomonadota;c__Gammaproteobacteria;o__Pseudomonadales;f__Pseudomonadaceae;g__Pseudomonas
map00010	K16370	2.7.1.11	YX3c_373083	Unclassified
map00010	K00845	2.7.1.2	YX3c_374647	k__Bacteria;p__Pseudomonadota;c__Gammaproteobacteria;o__Enterobacterales
map00010	K00138	1.2.1.-	YX3c_37576	k__Bacteria;p__Pseudomonadota;c__Gammaproteobacteria;o__Enterobacterales;f__Erwiniaceae;g__Pantoea;s__Pantoea sp. B_10
map00010	K00873	2.7.1.40	YX3c_379229	k__Bacteria;p__Pseudomonadota;c__Gammaproteobacteria;o__Enterobacterales;f__Erwiniaceae;g__Pantoea
map00010	K01007	2.7.9.2	YX3c_379783	k__Bacteria;p__Actinomycetota;c__Actinomycetes;o__Micrococcales;f__Micrococcaceae
map00010	K01223	3.2.1.86	YX3c_380542	k__Bacteria;p__Bacillota;c__Clostridia;o__Lachnospirales;f__Lachnospiraceae;g__Galacturonibacter;s__Candidatus Galacturonibacter soehngenii
map00010	K01223	3.2.1.86	YX3c_381290	k__Bacteria;p__Pseudomonadota;c__Gammaproteobacteria;o__Enterobacterales;f__Enterobacteriaceae;g__Enterobacter;s__Enterobacter ludwigii
map00010	K15633	5.4.2.12	YX3c_381410	k__Bacteria;p__Bacillota;c__Clostridia;o__Eubacteriales;f__Oscillospiraceae;g__Anaerotruncus
map00010	K01785	5.1.3.3	YX3c_382889	k__Bacteria;p__Pseudomonadota;c__Gammaproteobacteria;o__Enterobacterales;f__Enterobacteriaceae;g__Enterobacter;s__Enterobacter bugandensis
map00010	K01834	5.4.2.11	YX3c_382890	Unclassified
map00010	K00873	2.7.1.40	YX3c_383700	k__Bacteria;p__Actinomycetota;c__Actinomycetes;o__Micrococcales;f__Micrococcaceae;g__Yaniella;s__Yaniella sp.
map00010	K01895	6.2.1.1	YX3c_390697	k__Bacteria;p__Pseudomonadota;c__Gammaproteobacteria;o__Enterobacterales;f__Enterobacteriaceae;g__Enterobacter
map00010	K01895	6.2.1.1	YX3c_390698	k__Bacteria;p__Pseudomonadota;c__Gammaproteobacteria;o__Enterobacterales;f__Enterobacteriaceae;g__Enterobacter;s__Enterobacter hormaechei
map00010	K01223	3.2.1.86	YX3c_391643	k__Bacteria;p__Bacillota;c__Clostridia;o__Eubacteriales;f__Clostridiaceae;g__Clostridium;s__Clostridium sp. Marseille-P2415
map00010	K13979	1.1.1.2	YX3c_392473	Unclassified
map00010	K01835	5.4.2.2	YX3c_397225	k__Bacteria;p__Pseudomonadota;c__Gammaproteobacteria;o__Enterobacterales;f__Enterobacteriaceae;g__Enterobacter
map00010	K00121	1.1.1.284||1.1.1.1	YX3c_399088	k__Bacteria;p__Pseudomonadota;c__Gammaproteobacteria;o__Enterobacterales
map00010	K00382	1.8.1.4	YX3c_399417	k__Bacteria;p__Pseudomonadota;c__Gammaproteobacteria;o__Enterobacterales
map00010	K00627	2.3.1.12	YX3c_399418	k__Bacteria;p__Pseudomonadota;c__Gammaproteobacteria;o__Enterobacterales
map00010	K00163	1.2.4.1	YX3c_399419	k__Bacteria;p__Pseudomonadota;c__Gammaproteobacteria;o__Enterobacterales
map00010	K04072	1.2.1.10||1.1.1.1	YX3c_399619	k__Bacteria;p__Bacillota;c__Clostridia;o__Lachnospirales;f__Lachnospiraceae;g__Mobilisporobacter;s__Mobilisporobacter senegalensis
map00010	K02779	2.7.1.199	YX3c_400433	k__Bacteria;p__Pseudomonadota;c__Gammaproteobacteria;o__Enterobacterales;f__Enterobacteriaceae
map00010	K01810	5.3.1.9	YX3c_404690	k__Bacteria;p__Pseudomonadota;c__Gammaproteobacteria;o__Enterobacterales
map00010	K00382	1.8.1.4	YX3c_404894	k__Bacteria;p__Bacillota;c__Bacilli;o__Bacillales;f__Bacillaceae;g__Gracilibacillus;s__Gracilibacillus dipsosauri
map00010	K01223	3.2.1.86	YX3c_406871	k__Bacteria;p__Pseudomonadota;c__Gammaproteobacteria;o__Enterobacterales;f__Enterobacteriaceae
map00010	K15633	5.4.2.12	YX3c_411767	k__Bacteria;p__Pseudomonadota;c__Gammaproteobacteria
map00010	K02779	2.7.1.199	YX3c_413963	Unclassified
map00010	K01895	6.2.1.1	YX3c_414328	k__Bacteria;p__Actinomycetota;c__Actinomycetes;o__Micrococcales;f__Micrococcaceae;g__Yaniella;s__Yaniella sp.
map00010	K02446	3.1.3.11	YX3c_414449	k__Bacteria;p__Pseudomonadota;c__Gammaproteobacteria;o__Enterobacterales;f__Erwiniaceae;g__Pantoea
map00010	K04041	3.1.3.11	YX3c_41682	k__Bacteria;p__Bacillota;c__Clostridia
map00010	K01835	5.4.2.2	YX3c_417600	k__Bacteria;p__Bacillota;c__Clostridia;o__Lachnospirales;f__Lachnospiraceae;g__Galacturonibacter;s__Candidatus Galacturonibacter soehngenii
map00010	K00627	2.3.1.12	YX3c_420260	k__Bacteria;p__Pseudomonadota;c__Gammaproteobacteria;o__Enterobacterales;f__Enterobacteriaceae;g__Enterobacter
map00010	K00873	2.7.1.40	YX3c_421054	Unclassified
map00010	K00873	2.7.1.40	YX3c_421082	k__Bacteria;p__Bacillota;c__Clostridia;o__Eubacteriales;f__Clostridiaceae;g__Clostridium
map00010	K12957	1.1.1.2||1.1.1.183	YX3c_422741	k__Bacteria;p__Pseudomonadota;c__Gammaproteobacteria;o__Enterobacterales
map00010	K00174	1.2.7.3||1.2.7.11	YX3c_424057	k__Bacteria;p__Bacillota;c__Clostridia;o__Lachnospirales;f__Lachnospiraceae;g__Faecalicatena;s__Faecalicatena contorta
map00010	K01223	3.2.1.86	YX3c_424607	k__Bacteria;p__Pseudomonadota;c__Gammaproteobacteria;o__Enterobacterales
map00010	K01895	6.2.1.1	YX3c_426438	k__Bacteria;p__Pseudomonadota;c__Gammaproteobacteria;o__Pseudomonadales;f__Pseudomonadaceae;g__Pseudomonas;s__Pseudomonas sp. UBA6315
map00010	K02791	2.7.1.199||2.7.1.208	YX3c_431847	k__Bacteria;p__Pseudomonadota;c__Gammaproteobacteria;o__Enterobacterales
map00010	K02446	3.1.3.11	YX3c_433859	k__Bacteria;p__Pseudomonadota;c__Gammaproteobacteria;o__Enterobacterales;f__Enterobacteriaceae;g__Enterobacter
map00010	K22474	1.1.5.5	YX3c_435033	k__Bacteria;p__Pseudomonadota;c__Gammaproteobacteria;o__Enterobacterales
map00010	K01624	4.1.2.13	YX3c_435640	k__Bacteria;p__Pseudomonadota;c__Gammaproteobacteria;o__Enterobacterales;f__Erwiniaceae;g__Pantoea
map00010	K01223	3.2.1.86	YX3c_436817	k__Bacteria;p__Bacillota;c__Clostridia;o__Lachnospirales;f__Lachnospiraceae;g__Galacturonibacter;s__Candidatus Galacturonibacter soehngenii
map00010	K01803	5.3.1.1	YX3c_437292	k__Bacteria;p__Pseudomonadota;c__Gammaproteobacteria;o__Enterobacterales
map00010	K00128	1.2.1.3	YX3c_43834	k__Bacteria;p__Pseudomonadota;c__Gammaproteobacteria;o__Enterobacterales
map00010	K03841	3.1.3.11	YX3c_438762	Unclassified
map00010	K01785	5.1.3.3	YX3c_44133	k__Bacteria;p__Actinomycetota;c__Actinomycetes;o__Micrococcales;f__Dermabacteraceae;g__Brachybacterium
map00010	K01689	4.2.1.11	YX3c_441402	k__Bacteria;p__Pseudomonadota;c__Gammaproteobacteria;o__Enterobacterales;f__Erwiniaceae;g__Pantoea
map00010	K00627	2.3.1.12	YX3c_441723	k__Bacteria;p__Actinomycetota;c__Actinomycetes;o__Mycobacteriales;f__Corynebacteriaceae;g__Corynebacterium
map00010	K15633	5.4.2.12	YX3c_443805	k__Bacteria;p__Bacillota;c__Bacilli;o__Bacillales;f__Bacillaceae;g__Gracilibacillus;s__Gracilibacillus dipsosauri
map00010	K01223	3.2.1.86	YX3c_445770	Unclassified
map00010	K01223	3.2.1.86	YX3c_45565	k__Bacteria;p__Pseudomonadota;c__Gammaproteobacteria;o__Enterobacterales;f__Enterobacteriaceae;g__Enterobacter
map00010	K00163	1.2.4.1	YX3c_47249	k__Bacteria;p__Pseudomonadota;c__Gammaproteobacteria;o__Enterobacterales
map00010	K03841	3.1.3.11	YX3c_49830	Unclassified
map00010	K01007	2.7.9.2	YX3c_51542	k__Bacteria;p__Pseudomonadota;c__Gammaproteobacteria;o__Enterobacterales
map00010	K01085	3.1.3.10	YX3c_52467	k__Bacteria;p__Pseudomonadota;c__Gammaproteobacteria;o__Enterobacterales;f__Erwiniaceae;g__Pantoea
map00010	K13979	1.1.1.2	YX3c_52686	k__Bacteria;p__Pseudomonadota;c__Gammaproteobacteria;o__Enterobacterales;f__Enterobacteriaceae
map00010	K03841	3.1.3.11	YX3c_57420	k__Bacteria;p__Pseudomonadota;c__Gammaproteobacteria
map00010	K00627	2.3.1.12	YX3c_58726	k__Bacteria;p__Cyanobacteriota
map00010	K04041	3.1.3.11	YX3c_63201	k__Bacteria;p__Bacillota;c__Clostridia;o__Eubacteriales;f__Clostridiaceae;g__Clostridium
map00010	K01223	3.2.1.86	YX3c_63893	k__Bacteria;p__Bacillota;c__Clostridia;o__Lachnospirales;f__Lachnospiraceae
map00010	K01689	4.2.1.11	YX3c_65658	k__Bacteria;p__Actinomycetota;c__Actinomycetes;o__Micrococcales;f__Dermabacteraceae;g__Brachybacterium
map00010	K03737	1.2.7.1||1.2.7.-	YX3c_68609	k__Bacteria;p__Bacillota;c__Clostridia;o__Lachnospirales
map00010	K01835	5.4.2.2	YX3c_70542	k__Bacteria;p__Bacillota;c__Clostridia;o__Lachnospirales;f__Lachnospiraceae;g__Mobilisporobacter;s__Mobilisporobacter senegalensis
map00010	K01624	4.1.2.13	YX3c_70821	k__Bacteria;p__Pseudomonadota;c__Gammaproteobacteria;o__Enterobacterales;f__Erwiniaceae;g__Pantoea;s__Pantoea piersonii
map00010	K22474	1.1.5.5	YX3c_72326	k__Bacteria;p__Pseudomonadota;c__Gammaproteobacteria;o__Enterobacterales;f__Erwiniaceae;g__Pantoea
map00010	K00016	1.1.1.27	YX3c_74551	k__Bacteria;p__Bacillota;c__Clostridia;o__Eubacteriales
map00010	K03737	1.2.7.1||1.2.7.-	YX3c_7493	k__Bacteria;p__Synergistota;c__Synergistia;o__Synergistales;f__Dethiosulfovibrionaceae;g__Pyramidobacter
map00010	K13953	1.1.1.1	YX3c_78959	k__Bacteria;p__Pseudomonadota;c__Gammaproteobacteria;o__Enterobacterales;f__Erwiniaceae;g__Pantoea;s__Pantoea sp. ARC270
map00010	K01835	5.4.2.2	YX3c_80152	k__Bacteria;p__Bacillota;c__Clostridia;o__Lachnospirales;f__Lachnospiraceae;g__Galacturonibacter;s__Candidatus Galacturonibacter soehngenii
map00010	K02753	2.7.1.-	YX3c_80340	k__Bacteria;p__Pseudomonadota;c__Gammaproteobacteria;o__Enterobacterales;f__Enterobacteriaceae;g__Unclassified;s__Plautia stali symbiont
map00010	K01624	4.1.2.13	YX3c_82326	k__Bacteria;p__Pseudomonadota;c__Gammaproteobacteria;o__Enterobacterales;f__Erwiniaceae;g__Pantoea
map00010	K01689	4.2.1.11	YX3c_84171	k__Bacteria;p__Bacillota;c__Clostridia;o__Eubacteriales
map00010	K01223	3.2.1.86	YX3c_86614	k__Bacteria;p__Pseudomonadota;c__Gammaproteobacteria;o__Enterobacterales;f__Enterobacteriaceae;g__Enterobacter
map00010	K15633	5.4.2.12	YX3c_88368	k__Bacteria;p__Pseudomonadota;c__Gammaproteobacteria;o__Enterobacterales;f__Enterobacteriaceae;g__Enterobacter
map00010	K04072	1.2.1.10||1.1.1.1	YX3c_94898	k__Bacteria;p__Bacillota;c__Clostridia
map00010	K04022	-	YX4a_109336	k__Bacteria;p__Pseudomonadota;c__Gammaproteobacteria;o__Enterobacterales;f__Enterobacteriaceae;g__Escherichia;s__Escherichia coli
map00010	K00873	2.7.1.40	YX4a_116026	k__Bacteria;p__Bacillota;c__Tissierellia;o__Tissierellales;f__Tissierellaceae;g__Soehngenia;s__Soehngenia saccharolytica
map00010	K01624	4.1.2.13	YX4a_118062	k__Eukaryota;p__Ascomycota;c__Eurotiomycetes;o__Eurotiales;f__Aspergillaceae;g__Aspergillus
map00010	K01610	4.1.1.49	YX4a_124241	k__Bacteria;p__Pseudomonadota;c__Gammaproteobacteria;o__Enterobacterales;f__Enterobacteriaceae;g__Escherichia;s__Escherichia coli
map00010	K00002	1.1.1.2	YX4a_124602	k__Eukaryota;p__Ascomycota;c__Eurotiomycetes;o__Eurotiales;f__Aspergillaceae
map00010	K01568	4.1.1.1	YX4a_132903	k__Eukaryota;p__Ascomycota;c__Eurotiomycetes;o__Eurotiales;f__Aspergillaceae;g__Aspergillus;s__Aspergillus cristatus
map00010	K01568	4.1.1.1	YX4a_132905	k__Eukaryota;p__Ascomycota;c__Eurotiomycetes;o__Eurotiales;f__Aspergillaceae;g__Aspergillus;s__Aspergillus tubingensis
map00010	K13953	1.1.1.1	YX4a_133206	k__Eukaryota;p__Ascomycota;c__Eurotiomycetes;o__Eurotiales;f__Aspergillaceae;g__Aspergillus
map00010	K01568	4.1.1.1	YX4a_134804	k__Eukaryota;p__Ascomycota;c__Eurotiomycetes;o__Eurotiales;f__Aspergillaceae;g__Aspergillus;s__Aspergillus ruber
map00010	K00927	2.7.2.3	YX4a_151768	k__Bacteria;p__Bacillota;c__Clostridia
map00010	K13953	1.1.1.1	YX4a_16014	k__Eukaryota;p__Ascomycota;c__Eurotiomycetes;o__Eurotiales;f__Aspergillaceae;g__Aspergillus
map00010	K00627	2.3.1.12	YX4a_162310	k__Bacteria;p__Cyanobacteriota;c__Unclassified;o__Unclassified;f__Unclassified;g__Unclassified;s__Cyanobacteria bacterium J055
map00010	K00134	1.2.1.12	YX4a_163748	k__Eukaryota;p__Ascomycota;c__Eurotiomycetes;o__Eurotiales;f__Aspergillaceae;g__Aspergillus;s__Aspergillus chevalieri
map00010	K01835	5.4.2.2	YX4a_176235	Unknown
map00010	K04072	1.2.1.10||1.1.1.1	YX4a_177452	k__Bacteria;p__Pseudomonadota;c__Gammaproteobacteria;o__Enterobacterales;f__Enterobacteriaceae;g__Escherichia;s__Escherichia coli
map00010	K00844	2.7.1.1	YX4a_179130	k__Eukaryota;p__Ascomycota;c__Eurotiomycetes;o__Eurotiales;f__Aspergillaceae;g__Aspergillus;s__Aspergillus chevalieri
map00010	K00844	2.7.1.1	YX4a_179131	k__Eukaryota;p__Ascomycota;c__Eurotiomycetes;o__Eurotiales;f__Aspergillaceae;g__Aspergillus
map00010	K00844	2.7.1.1	YX4a_179132	k__Eukaryota;p__Ascomycota;c__Eurotiomycetes;o__Eurotiales;f__Aspergillaceae;g__Aspergillus
map00010	K01785	5.1.3.3	YX4a_191252	k__Eukaryota;p__Ascomycota;c__Eurotiomycetes;o__Eurotiales
map00010	K00627	2.3.1.12	YX4a_193267	k__Bacteria;p__Cyanobacteriota;c__Cyanophyceae
map00010	K00927	2.7.2.3	YX4a_198078	k__Bacteria
map00010	K00002	1.1.1.2	YX4a_202525	k__Eukaryota;p__Ascomycota;c__Eurotiomycetes;o__Eurotiales;f__Aspergillaceae;g__Aspergillus;s__Aspergillus ruber
map00010	K00121	1.1.1.284||1.1.1.1	YX4a_202892	k__Bacteria;p__Bacillota;c__Bacilli;o__Bacillales;f__Staphylococcaceae;g__Staphylococcus;s__Staphylococcus saprophyticus
map00010	K00873	2.7.1.40	YX4a_203864	k__Bacteria;p__Bacillota;c__Tissierellia;o__Tissierellales;f__Tissierellaceae;g__Soehngenia;s__Soehngenia saccharolytica
map00010	K13953	1.1.1.1	YX4a_207489	k__Eukaryota;p__Ascomycota;c__Eurotiomycetes;o__Eurotiales;f__Aspergillaceae;g__Aspergillus
map00010	K13953	1.1.1.1	YX4a_23152	k__Eukaryota;p__Ascomycota;c__Eurotiomycetes;o__Eurotiales;f__Aspergillaceae;g__Aspergillus;s__Aspergillus chevalieri
map00010	K01568	4.1.1.1	YX4a_23327	k__Eukaryota;p__Ascomycota;c__Eurotiomycetes;o__Eurotiales;f__Aspergillaceae;g__Aspergillus
map00010	K01785	5.1.3.3	YX4a_233730	k__Eukaryota;p__Ascomycota;c__Eurotiomycetes;o__Eurotiales;f__Aspergillaceae;g__Aspergillus
map00010	K01785	5.1.3.3	YX4a_233731	k__Eukaryota;p__Ascomycota;c__Eurotiomycetes;o__Eurotiales;f__Aspergillaceae;g__Aspergillus
map00010	K00382	1.8.1.4	YX4a_234724	k__Eukaryota;p__Ascomycota;c__Eurotiomycetes;o__Eurotiales;f__Aspergillaceae;g__Aspergillus
map00010	K00382	1.8.1.4	YX4a_234725	k__Eukaryota;p__Ascomycota;c__Eurotiomycetes;o__Eurotiales;f__Aspergillaceae;g__Aspergillus;s__Aspergillus chevalieri
map00010	K00121	1.1.1.284||1.1.1.1	YX4a_235695	k__Eukaryota;p__Ascomycota;c__Eurotiomycetes;o__Eurotiales;f__Aspergillaceae
map00010	K01835	5.4.2.2	YX4a_242224	k__Eukaryota;p__Ascomycota;c__Eurotiomycetes;o__Eurotiales;f__Aspergillaceae;g__Aspergillus;s__Aspergillus chevalieri
map00010	K01624	4.1.2.13	YX4a_255842	k__Eukaryota;p__Ascomycota;c__Eurotiomycetes;o__Eurotiales;f__Aspergillaceae;g__Aspergillus;s__Aspergillus cristatus
map00010	K12957	1.1.1.2||1.1.1.183	YX4a_273898	k__Bacteria;p__Pseudomonadota;c__Gammaproteobacteria;o__Enterobacterales;f__Enterobacteriaceae
map00010	K01007	2.7.9.2	YX4a_2751	k__Eukaryota;p__Ascomycota
map00010	K01785	5.1.3.3	YX4a_290355	k__Eukaryota;p__Ascomycota;c__Eurotiomycetes;o__Eurotiales;f__Trichocomaceae;g__Talaromyces;s__Talaromyces islandicus
map00010	K00002	1.1.1.2	YX4a_291819	k__Eukaryota;p__Ascomycota;c__Eurotiomycetes;o__Eurotiales;f__Aspergillaceae;g__Aspergillus;s__Aspergillus chevalieri
map00010	K00627	2.3.1.12	YX4a_300763	k__Bacteria;p__Cyanobacteriota;c__Unclassified;o__Unclassified;f__Unclassified;g__Unclassified;s__Cyanobacteria bacterium J055
map00010	K00927	2.7.2.3	YX4a_314519	k__Bacteria
map00010	K00927	2.7.2.3	YX4a_314521	k__Bacteria;p__Pseudomonadota;c__Alphaproteobacteria;o__Rhodobacterales;f__Paracoccaceae;g__Pseudooceanicola;s__Pseudooceanicola lipolyticus
map00010	K02779	2.7.1.199	YX4a_314619	k__Bacteria;p__Pseudomonadota;c__Gammaproteobacteria;o__Enterobacterales;f__Enterobacteriaceae
map00010	K01895	6.2.1.1	YX4a_325411	k__Eukaryota;p__Ascomycota;c__Eurotiomycetes;o__Eurotiales;f__Aspergillaceae;g__Aspergillus
map00010	K00382	1.8.1.4	YX4a_325423	k__Eukaryota;p__Basidiomycota
map00010	K00128	1.2.1.3	YX4a_334688	k__Eukaryota;p__Ascomycota;c__Eurotiomycetes;o__Eurotiales;f__Aspergillaceae;g__Aspergillus
map00010	K00128	1.2.1.3	YX4a_334689	k__Eukaryota;p__Ascomycota;c__Eurotiomycetes;o__Eurotiales;f__Aspergillaceae;g__Aspergillus
map00010	K00895	2.7.1.90	YX4a_341317	Unknown
map00010	K00002	1.1.1.2	YX4a_342822	k__Eukaryota;p__Ascomycota;c__Eurotiomycetes;o__Eurotiales;f__Aspergillaceae;g__Aspergillus
map00010	K00002	1.1.1.2	YX4a_342823	k__Eukaryota;p__Ascomycota;c__Eurotiomycetes;o__Eurotiales;f__Aspergillaceae;g__Aspergillus
map00010	K01803	5.3.1.1	YX4a_361010	k__Eukaryota;p__Ascomycota;c__Eurotiomycetes;o__Eurotiales;f__Aspergillaceae;g__Aspergillus;s__Aspergillus chevalieri
map00010	K01610	4.1.1.49	YX4a_362308	k__Eukaryota;p__Ascomycota;c__Eurotiomycetes;o__Eurotiales;f__Aspergillaceae;g__Aspergillus
map00010	K00161	1.2.4.1	YX4a_36298	k__Eukaryota;p__Ascomycota;c__Eurotiomycetes;o__Eurotiales;f__Aspergillaceae;g__Aspergillus
map00010	K00927	2.7.2.3	YX4a_363876	k__Bacteria;p__Actinomycetota;c__Actinomycetes;o__Micrococcales;f__Micrococcaceae;g__Arthrobacter;s__Arthrobacter sp. YD4
map00010	K01568	4.1.1.1	YX4a_368133	k__Eukaryota;p__Ascomycota;c__Eurotiomycetes;o__Eurotiales;f__Aspergillaceae;g__Aspergillus;s__Aspergillus ruber
map00010	K00001	1.1.1.1	YX4a_368890	Unknown
map00010	K03103	3.1.3.62||3.1.3.80	YX4a_373528	Unknown
map00010	K00121	1.1.1.284||1.1.1.1	YX4a_393238	k__Bacteria;p__Pseudomonadota;c__Gammaproteobacteria;o__Enterobacterales;f__Enterobacteriaceae
map00010	K00128	1.2.1.3	YX4a_393376	k__Eukaryota;p__Ascomycota;c__Eurotiomycetes;o__Eurotiales;f__Aspergillaceae;g__Aspergillus
map00010	K00128	1.2.1.3	YX4a_395644	k__Eukaryota;p__Ascomycota
map00010	K00121	1.1.1.284||1.1.1.1	YX4a_40396	k__Eukaryota;p__Ascomycota;c__Eurotiomycetes;o__Eurotiales;f__Aspergillaceae;g__Aspergillus
map00010	K01623	4.1.2.13	YX4a_433318	k__Bacteria;p__Pseudomonadota
map00010	K02446	3.1.3.11	YX1a_100240	k__Bacteria;p__Bacillota;c__Bacilli;o__Bacillales;f__Bacillaceae;g__Oceanobacillus;s__Oceanobacillus saliphilus
map00010	K00845	2.7.1.2	YX1a_100783	k__Bacteria;p__Pseudomonadota;c__Gammaproteobacteria;o__Enterobacterales
map00010	K01223	3.2.1.86	YX1a_101010	k__Bacteria;p__Bacillota;c__Bacilli;o__Bacillales;f__Bacillaceae;g__Oceanobacillus;s__Oceanobacillus oncorhynchi
map00010	K00128	1.2.1.3	YX1a_101027	k__Bacteria;p__Bacillota;c__Bacilli;o__Bacillales;f__Bacillaceae;g__Oceanobacillus;s__Oceanobacillus oncorhynchi
map00010	K00873	2.7.1.40	YX1a_101039	k__Bacteria;p__Pseudomonadota;c__Gammaproteobacteria;o__Enterobacterales
map00010	K13953	1.1.1.1	YX1a_101847	k__Bacteria;p__Actinomycetota;c__Actinomycetes;o__Streptosporangiales;f__Nocardiopsaceae;g__Nocardiopsis;s__Nocardiopsis xinjiangensis
map00010	K00128	1.2.1.3	YX1a_102105	k__Bacteria;p__Actinomycetota;c__Actinomycetes;o__Micrococcales;f__Micrococcaceae;g__Enteractinococcus
map00010	K00873	2.7.1.40	YX1a_102408	k__Bacteria
map00010	K01803	5.3.1.1	YX1a_102463	k__Bacteria;p__Pseudomonadota;c__Gammaproteobacteria
map00010	K00850	2.7.1.11	YX1a_102465	k__Bacteria;p__Pseudomonadota;c__Gammaproteobacteria;o__Enterobacterales
map00010	K00128	1.2.1.3	YX1a_103085	k__Bacteria;p__Actinomycetota;c__Actinomycetes;o__Streptosporangiales;f__Nocardiopsaceae;g__Nocardiopsis;s__Nocardiopsis kunsanensis
map00010	K00134	1.2.1.12	YX1a_103321	k__Bacteria
map00010	K00163	1.2.4.1	YX1a_10425	k__Bacteria
map00010	K00163	1.2.4.1	YX1a_10487	k__Bacteria;p__Pseudomonadota;c__Gammaproteobacteria;o__Enterobacterales;f__Yersiniaceae;g__Serratia
map00010	K00128	1.2.1.3	YX1a_105073	k__Bacteria;p__Actinomycetota;c__Actinomycetes;o__Micrococcales;f__Micrococcaceae;g__Yaniella;s__Yaniella sp.
map00010	K01223	3.2.1.86	YX1a_105673	k__Bacteria;p__Bacillota;c__Bacilli;o__Bacillales;f__Bacillaceae;g__Priestia
map00010	K01835	5.4.2.2	YX1a_106093	k__Bacteria
map00010	K02446	3.1.3.11	YX1a_10610	k__Bacteria;p__Actinomycetota;c__Actinomycetes;o__Mycobacteriales;f__Corynebacteriaceae;g__Corynebacterium;s__Corynebacterium ammoniagenes
map00010	K01810	5.3.1.9	YX1a_106172	k__Bacteria
map00010	K01689	4.2.1.11	YX1a_106281	k__Bacteria
map00010	K15633	5.4.2.12	YX1a_106282	k__Bacteria
map00010	K01803	5.3.1.1	YX1a_106283	k__Bacteria;p__Bacillota
map00010	K00927	2.7.2.3	YX1a_106284	k__Bacteria;p__Bacillota
map00010	K00134	1.2.1.12	YX1a_106285	k__Bacteria;p__Bacillota
map00010	K01689	4.2.1.11	YX1a_10633	k__Bacteria;p__Actinomycetota;c__Actinomycetes;o__Mycobacteriales;f__Corynebacteriaceae;g__Corynebacterium;s__Corynebacterium ammoniagenes
map00010	K11645	4.1.2.13	YX1a_106379	k__Bacteria;p__Pseudomonadota;c__Gammaproteobacteria
map00010	K00134	1.2.1.12	YX1a_10652	k__Bacteria;p__Actinomycetota;c__Actinomycetes;o__Mycobacteriales;f__Corynebacteriaceae;g__Corynebacterium
map00010	K01895	6.2.1.1	YX1a_106784	k__Bacteria;p__Actinomycetota;c__Actinomycetes;o__Micrococcales;f__Brevibacteriaceae;g__Brevibacterium;s__Brevibacterium daeguense
map00010	K01895	6.2.1.1	YX1a_106964	k__Bacteria;p__Actinomycetota;c__Actinomycetes;o__Micrococcales;f__Micrococcaceae
map00010	K00121	1.1.1.284||1.1.1.1	YX1a_106977	k__Bacteria;p__Actinomycetota;c__Actinomycetes;o__Micrococcales;f__Micrococcaceae;g__Enteractinococcus;s__Enteractinococcus helveticum
map00010	K00627	2.3.1.12	YX1a_107092	k__Bacteria;p__Actinomycetota;c__Actinomycetes;o__Micrococcales;f__Brevibacteriaceae;g__Brevibacterium;s__Brevibacterium limosum
map00010	K00161	1.2.4.1	YX1a_107094	k__Bacteria;p__Actinomycetota;c__Actinomycetes;o__Micrococcales;f__Brevibacteriaceae;g__Brevibacterium
map00010	K01895	6.2.1.1	YX1a_108287	k__Bacteria;p__Actinomycetota;c__Actinomycetes;o__Micrococcales;f__Micrococcaceae;g__Enteractinococcus;s__Enteractinococcus fodinae
map00010	K01895	6.2.1.1	YX1a_108791	k__Bacteria;p__Bacillota;c__Bacilli;o__Bacillales;f__Bacillaceae;g__Oceanobacillus;s__Oceanobacillus saliphilus
map00010	K25026	2.7.1.2	YX1a_108965	k__Bacteria;p__Actinomycetota;c__Actinomycetes;o__Mycobacteriales;f__Corynebacteriaceae;g__Corynebacterium;s__Corynebacterium occultum
map00010	K13953	1.1.1.1	YX1a_109121	k__Bacteria;p__Actinomycetota;c__Actinomycetes;o__Micrococcales;f__Brevibacteriaceae;g__Brevibacterium;s__Brevibacterium linens
map00010	K13953	1.1.1.1	YX1a_109175	k__Bacteria;p__Actinomycetota;c__Actinomycetes;o__Micrococcales;f__Dermabacteraceae;g__Brachybacterium;s__Brachybacterium paraconglomeratum
map00010	K00128	1.2.1.3	YX1a_109237	k__Bacteria;p__Bacillota
map00010	K01624	4.1.2.13	YX1a_109241	k__Bacteria;p__Bacillota
map00010	K25026	2.7.1.2	YX1a_110632	k__Bacteria;p__Bacillota;c__Bacilli;o__Lactobacillales;f__Aerococcaceae;g__Aerococcus;s__Aerococcus sp. 1KP-2016
map00010	K01895	6.2.1.1	YX1a_111315	k__Bacteria;p__Actinomycetota;c__Actinomycetes;o__Micrococcales;f__Brevibacteriaceae;g__Brevibacterium;s__Brevibacterium daeguense
map00010	K01223	3.2.1.86	YX1a_111322	k__Bacteria;p__Bacillota;c__Bacilli;o__Lactobacillales;f__Aerococcaceae;g__Aerococcus
map00010	K01810	5.3.1.9	YX1a_113867	k__Bacteria;p__Actinomycetota;c__Actinomycetes;o__Micrococcales;f__Brevibacteriaceae;g__Brevibacterium
map00010	K01223	3.2.1.86	YX1a_114477	k__Bacteria;p__Pseudomonadota;c__Gammaproteobacteria;o__Enterobacterales
map00010	K01834	5.4.2.11	YX1a_114679	k__Bacteria;p__Actinomycetota;c__Actinomycetes;o__Micrococcales;f__Brevibacteriaceae;g__Brevibacterium
map00010	K03737	1.2.7.1||1.2.7.-	YX1a_115071	k__Bacteria;p__Pseudomonadota;c__Gammaproteobacteria;o__Enterobacterales;f__Yersiniaceae;g__Serratia
map00010	K00845	2.7.1.2	YX1a_115172	k__Bacteria;p__Actinomycetota;c__Actinomycetes;o__Micrococcales;f__Microbacteriaceae;g__Leifsonia;s__Leifsonia sp. ALI-44-B
map00010	K02777	2.7.1.-	YX1a_117313	k__Bacteria;p__Actinomycetota;c__Actinomycetes;o__Micrococcales;f__Brevibacteriaceae;g__Brevibacterium;s__Brevibacterium sp. SMBL_HHYL_HB1
map00010	K01689	4.2.1.11	YX1a_117443	k__Bacteria;p__Actinomycetota;c__Actinomycetes;o__Micrococcales;f__Microbacteriaceae;g__Leifsonia;s__Leifsonia sp. ALI-44-B
map00010	K25026	2.7.1.2	YX1a_117994	k__Bacteria;p__Actinomycetota;c__Actinomycetes
map00010	K00627	2.3.1.12	YX1a_118276	k__Bacteria;p__Actinomycetota;c__Actinomycetes;o__Mycobacteriales;f__Corynebacteriaceae;g__Corynebacterium
map00010	K01785	5.1.3.3	YX1a_118388	k__Bacteria;p__Actinomycetota;c__Actinomycetes;o__Micrococcales;f__Brevibacteriaceae;g__Brevibacterium
map00010	K00873	2.7.1.40	YX1a_118499	k__Bacteria;p__Actinomycetota;c__Actinomycetes;o__Micrococcales;f__Micrococcaceae;g__Enteractinococcus;s__Enteractinococcus fodinae
map00010	K02446	3.1.3.11	YX1a_11859	k__Bacteria;p__Pseudomonadota;c__Gammaproteobacteria;o__Enterobacterales
map00010	K00128	1.2.1.3	YX1a_118746	k__Bacteria;p__Actinomycetota;c__Actinomycetes;o__Mycobacteriales;f__Corynebacteriaceae;g__Corynebacterium;s__Corynebacterium maris
map00010	K00128	1.2.1.3	YX1a_118806	k__Bacteria;p__Actinomycetota;c__Actinomycetes;o__Micrococcales;f__Dermabacteraceae;g__Brachybacterium;s__Brachybacterium sp. Marseille-Q7125
map00010	K01895	6.2.1.1	YX1a_119075	k__Bacteria;p__Actinomycetota;c__Actinomycetes;o__Streptosporangiales;f__Nocardiopsaceae;g__Nocardiopsis
map00010	K01835	5.4.2.2	YX1a_119960	k__Bacteria;p__Actinomycetota;c__Actinomycetes;o__Mycobacteriales;f__Corynebacteriaceae;g__Corynebacterium
map00010	K01223	3.2.1.86	YX1a_120620	k__Bacteria;p__Bacillota;c__Bacilli;o__Bacillales;f__Bacillaceae
map00010	K01222	3.2.1.86	YX1a_121002	k__Bacteria;p__Bacillota;c__Bacilli;o__Bacillales;f__Bacillaceae;g__Oceanobacillus;s__Oceanobacillus oncorhynchi
map00010	K00627	2.3.1.12	YX1a_121336	k__Eukaryota
map00010	K01689	4.2.1.11	YX1a_121428	k__Bacteria;p__Actinomycetota;c__Actinomycetes;o__Micrococcales;f__Dermabacteraceae;g__Brachybacterium
map00010	K01895	6.2.1.1	YX1a_123217	k__Bacteria;p__Actinomycetota;c__Actinomycetes
map00010	K02791	2.7.1.199||2.7.1.208	YX1a_12351	k__Bacteria;p__Bacillota;c__Bacilli;o__Bacillales
map00010	K00128	1.2.1.3	YX1a_123629	k__Bacteria;p__Actinomycetota;c__Actinomycetes;o__Micrococcales;f__Micrococcaceae;g__Enteractinococcus
map00010	K01007	2.7.9.2	YX1a_123634	k__Bacteria
map00010	K01007	2.7.9.2	YX1a_123635	k__Bacteria;p__Actinomycetota;c__Actinomycetes;o__Micrococcales;f__Micrococcaceae;g__Yaniella;s__Yaniella halotolerans
map00010	K00001	1.1.1.1	YX1a_123741	k__Bacteria;p__Actinomycetota;c__Actinomycetes;o__Micrococcales;f__Micrococcaceae;g__Enteractinococcus;s__Enteractinococcus helveticum
map00010	K21071	2.7.1.11||2.7.1.90	YX1a_124453	k__Bacteria;p__Actinomycetota;c__Actinomycetes;o__Mycobacteriales;f__Corynebacteriaceae;g__Corynebacterium;s__Corynebacterium ammoniagenes
map00010	K00873	2.7.1.40	YX1a_126049	k__Bacteria;p__Pseudomonadota;c__Gammaproteobacteria;o__Pseudomonadales;f__Pseudomonadaceae;g__Pseudomonas
map00010	K01596	4.1.1.32	YX1a_126634	k__Bacteria;p__Actinomycetota;c__Actinomycetes;o__Mycobacteriales;f__Corynebacteriaceae;g__Corynebacterium
map00010	K13953	1.1.1.1	YX1a_12687	k__Bacteria;p__Actinomycetota;c__Actinomycetes;o__Micrococcales;f__Micrococcaceae;g__Enteractinococcus;s__Enteractinococcus fodinae
map00010	K00895	2.7.1.90	YX1a_126959	k__Bacteria;p__Actinomycetota;c__Actinomycetes;o__Micrococcales;f__Dermabacteraceae;g__Brachybacterium;s__Brachybacterium sp. Marseille-Q7125
map00010	K02791	2.7.1.199||2.7.1.208	YX1a_127365	k__Bacteria;p__Bacillota;c__Bacilli;o__Bacillales;f__Bacillaceae;g__Oceanobacillus;s__Oceanobacillus profundus
map00010	K00128	1.2.1.3	YX1a_127545	k__Bacteria;p__Bacillota;c__Bacilli;o__Bacillales;f__Bacillaceae;g__Priestia;s__Priestia endophytica
map00010	K00128	1.2.1.3	YX1a_127568	k__Bacteria;p__Actinomycetota;c__Actinomycetes;o__Micrococcales;f__Micrococcaceae;g__Sinomonas;s__Sinomonas terrae
map00010	K00873	2.7.1.40	YX1a_127652	k__Bacteria;p__Bacillota;c__Bacilli;o__Bacillales;f__Bacillaceae;g__Oceanobacillus
map00010	K00382	1.8.1.4	YX1a_129172	k__Eukaryota;p__Ascomycota;c__Eurotiomycetes;o__Eurotiales;f__Aspergillaceae;g__Aspergillus
map00010	K00873	2.7.1.40	YX1a_129202	k__Bacteria;p__Pseudomonadota;c__Gammaproteobacteria;o__Enterobacterales
map00010	K00128	1.2.1.3	YX1a_12939	k__Bacteria;p__Actinomycetota;c__Actinomycetes;o__Micrococcales;f__Dermabacteraceae;g__Brachybacterium;s__Brachybacterium paraconglomeratum
map00010	K00927	2.7.2.3	YX1a_129442	k__Bacteria;p__Actinomycetota;c__Actinomycetes;o__Micrococcales;f__Micrococcaceae;g__Enteractinococcus;s__Enteractinococcus fodinae
map00010	K01792	5.1.3.15	YX1a_129731	k__Bacteria;p__Pseudomonadota;c__Gammaproteobacteria
map00010	K00134	1.2.1.12	YX1a_129732	k__Bacteria;p__Pseudomonadota;c__Gammaproteobacteria;o__Enterobacterales
map00010	K13953	1.1.1.1	YX1a_131056	k__Bacteria;p__Actinomycetota;c__Actinomycetes;o__Mycobacteriales;f__Nocardiaceae;g__Rhodococcus;s__Rhodococcus opacus
map00010	K13953	1.1.1.1	YX1a_131057	k__Bacteria;p__Actinomycetota;c__Actinomycetes;o__Actinomycetales;f__Actinomycetaceae
map00010	K00163	1.2.4.1	YX1a_131764	k__Bacteria;p__Actinomycetota;c__Actinomycetes;o__Micrococcales;f__Micrococcaceae;g__Enteractinococcus
map00010	K20118	2.7.1.199	YX1a_132277	k__Bacteria;p__Bacillota;c__Bacilli;o__Bacillales;f__Bacillaceae;g__Oceanobacillus;s__Oceanobacillus damuensis
map00010	K01803	5.3.1.1	YX1a_132352	k__Bacteria;p__Actinomycetota;c__Actinomycetes;o__Mycobacteriales;f__Corynebacteriaceae;g__Corynebacterium;s__Corynebacterium halotolerans
map00010	K00927	2.7.2.3	YX1a_132353	k__Bacteria;p__Actinomycetota;c__Actinomycetes;o__Mycobacteriales;f__Corynebacteriaceae;g__Corynebacterium;s__Corynebacterium occultum
map00010	K00134	1.2.1.12	YX1a_133432	k__Bacteria;p__Bacillota;c__Bacilli;o__Bacillales;f__Bacillaceae;g__Bacillus;s__Bacillus subtilis
map00010	K01623	4.1.2.13	YX1a_133457	k__Bacteria;p__Actinomycetota;c__Actinomycetes
map00010	K13979	1.1.1.2	YX1a_133482	k__Bacteria;p__Actinomycetota;c__Actinomycetes;o__Mycobacteriales;f__Corynebacteriaceae;g__Corynebacterium;s__Corynebacterium halotolerans
map00010	K04041	3.1.3.11	YX1a_134663	k__Bacteria
map00010	K00016	1.1.1.27	YX1a_134851	k__Bacteria;p__Bacillota
map00010	K02791	2.7.1.199||2.7.1.208	YX1a_134867	k__Bacteria
map00010	K01623	4.1.2.13	YX1a_134907	k__Bacteria;p__Bacillota
map00010	K01006	2.7.9.1	YX1a_134921	k__Bacteria
map00010	K02779	2.7.1.199	YX1a_135205	k__Bacteria;p__Pseudomonadota;c__Gammaproteobacteria
map00010	K01895	6.2.1.1	YX1a_135353	k__Bacteria;p__Actinomycetota;c__Actinomycetes;o__Streptosporangiales;f__Nocardiopsaceae;g__Nocardiopsis;s__Nocardiopsis xinjiangensis
map00010	K01810	5.3.1.9	YX1a_136328	k__Bacteria;p__Actinomycetota;c__Actinomycetes
map00010	K00128	1.2.1.3	YX1a_13658	k__Bacteria;p__Bacillota;c__Bacilli;o__Bacillales
map00010	K01785	5.1.3.3	YX1a_136806	k__Bacteria;p__Actinomycetota;c__Actinomycetes;o__Micrococcales;f__Dermabacteraceae;g__Brachybacterium
map00010	K24012	6.2.1.13	YX1a_139002	k__Bacteria;p__Actinomycetota;c__Actinomycetes;o__Micrococcales;f__Brevibacteriaceae;g__Brevibacterium
map00010	K01223	3.2.1.86	YX1a_13926	k__Bacteria;p__Bacillota;c__Bacilli;o__Bacillales;f__Bacillaceae;g__Oceanobacillus;s__Oceanobacillus oncorhynchi
map00010	K01624	4.1.2.13	YX1a_139277	k__Bacteria;p__Actinomycetota;c__Actinomycetes;o__Micrococcales;f__Brevibacteriaceae;g__Brevibacterium
map00010	K01222	3.2.1.86	YX1a_139446	k__Bacteria;p__Pseudomonadota;c__Gammaproteobacteria;o__Enterobacterales
map00010	K00382	1.8.1.4	YX1a_14034	k__Bacteria;p__Bacillota
map00010	K01596	4.1.1.32	YX1a_140434	k__Bacteria
map00010	K01689	4.2.1.11	YX1a_140555	k__Bacteria;p__Actinomycetota;c__Actinomycetes;o__Micrococcales;f__Dermabacteraceae;g__Brachybacterium
map00010	K02777	2.7.1.-	YX1a_14114	k__Bacteria;p__Bacillota
map00010	K00128	1.2.1.3	YX1a_14167	k__Bacteria;p__Bacillota
map00010	K00121	1.1.1.284||1.1.1.1	YX1a_14173	k__Bacteria;p__Bacillota
map00010	K01624	4.1.2.13	YX1a_141882	k__Bacteria;p__Actinomycetota;c__Actinomycetes;o__Micrococcales;f__Dermabacteraceae;g__Brachybacterium
map00010	K00162	1.2.4.1	YX1a_142245	k__Bacteria;p__Pseudomonadota;c__Alphaproteobacteria;o__Hyphomicrobiales;f__Aurantimonadaceae;g__Aureimonas
map00010	K00175	1.2.7.3||1.2.7.11	YX1a_14276	k__Bacteria;p__Bacillota
map00010	K00174	1.2.7.3||1.2.7.11	YX1a_14277	k__Bacteria
map00010	K00382	1.8.1.4	YX1a_144934	k__Bacteria;p__Bacillota;c__Bacilli;o__Bacillales;f__Bacillaceae;g__Oceanobacillus;s__Oceanobacillus oncorhynchi
map00010	K01596	4.1.1.32	YX1a_145166	k__Bacteria
map00010	K01834	5.4.2.11	YX1a_145195	k__Bacteria;p__Actinomycetota;c__Actinomycetes;o__Micrococcales;f__Micrococcaceae;g__Yaniella
map00010	K01223	3.2.1.86	YX1a_145309	k__Bacteria;p__Bacillota;c__Bacilli;o__Bacillales;f__Bacillaceae;g__Oceanobacillus;s__Oceanobacillus kimchii
map00010	K00016	1.1.1.27	YX1a_145353	k__Bacteria;p__Actinomycetota;c__Actinomycetes;o__Micrococcales;f__Microbacteriaceae;g__Leifsonia;s__Leifsonia sp. ALI-44-B
map00010	K13979	1.1.1.2	YX1a_14599	k__Bacteria;p__Bacillota;c__Bacilli;o__Bacillales;f__Bacillaceae;g__Lysinibacillus;s__Lysinibacillus telephonicus
map00010	K02777	2.7.1.-	YX1a_146444	k__Bacteria;p__Pseudomonadota;c__Gammaproteobacteria;o__Enterobacterales
map00010	K01895	6.2.1.1	YX1a_147202	k__Bacteria;p__Pseudomonadota;c__Gammaproteobacteria;o__Pseudomonadales;f__Pseudomonadaceae;g__Pseudomonas;s__uncultured Pseudomonas sp.
map00010	K11645	4.1.2.13	YX1a_147244	k__Bacteria;p__Pseudomonadota;c__Gammaproteobacteria
map00010	K01835	5.4.2.2	YX1a_147761	k__Bacteria;p__Bacillota;c__Bacilli;o__Bacillales;f__Bacillaceae;g__Oceanobacillus
map00010	K02791	2.7.1.199||2.7.1.208	YX1a_149254	k__Bacteria;p__Pseudomonadota;c__Gammaproteobacteria;o__Enterobacterales
map00010	K15633	5.4.2.12	YX1a_149498	k__Bacteria;p__Pseudomonadota;c__Gammaproteobacteria
map00010	K00873	2.7.1.40	YX1a_15061	k__Bacteria;p__Bacillota;c__Tissierellia;o__Tissierellales;f__Tissierellaceae;g__Soehngenia;s__Soehngenia saccharolytica
map00010	K00001	1.1.1.1	YX1a_15214	k__Bacteria;p__Bacillota;c__Bacilli;o__Bacillales;f__Bacillaceae;g__Oceanobacillus;s__Oceanobacillus oncorhynchi
map00010	K00128	1.2.1.3	YX1a_152494	k__Bacteria;p__Bacillota;c__Bacilli;o__Bacillales;f__Bacillaceae;g__Heyndrickxia
map00010	K00927	2.7.2.3	YX1a_152560	k__Bacteria;p__Bacillota;c__Bacilli;o__Bacillales;f__Bacillaceae;g__Oceanobacillus;s__Oceanobacillus piezotolerans
map00010	K00382	1.8.1.4	YX1a_153377	k__Bacteria;p__Actinomycetota;c__Actinomycetes;o__Streptosporangiales;f__Nocardiopsaceae;g__Nocardiopsis;s__Nocardiopsis kunsanensis
map00010	K00627	2.3.1.12	YX1a_154314	k__Bacteria;p__Actinomycetota;c__Actinomycetes;o__Micrococcales;f__Dermabacteraceae;g__Brachybacterium;s__Brachybacterium ginsengisoli
map00010	K00016	1.1.1.27	YX1a_154521	k__Bacteria;p__Bacillota;c__Bacilli;o__Bacillales;f__Bacillaceae;g__Oceanobacillus;s__Oceanobacillus oncorhynchi
map00010	K01785	5.1.3.3	YX1a_155073	k__Bacteria;p__Bacillota;c__Bacilli;o__Bacillales;f__Bacillaceae;g__Oceanobacillus;s__Oceanobacillus halophilus
map00010	K20866	3.1.3.10	YX1a_155518	k__Bacteria;p__Pseudomonadota;c__Gammaproteobacteria
map00010	K01223	3.2.1.86	YX1a_155569	k__Bacteria;p__Bacillota;c__Bacilli;o__Bacillales;f__Bacillaceae
map00010	K01610	4.1.1.49	YX1a_155740	k__Bacteria;p__Pseudomonadota;c__Gammaproteobacteria;o__Enterobacterales
map00010	K00128	1.2.1.3	YX1a_155785	k__Bacteria
map00010	K01895	6.2.1.1	YX1a_155970	k__Bacteria;p__Actinomycetota;c__Actinomycetes;o__Streptosporangiales;f__Nocardiopsaceae;g__Nocardiopsis
map00010	K00128	1.2.1.3	YX1a_15693	k__Eukaryota;p__Ascomycota;c__Sordariomycetes;o__Microascales;f__Microascaceae;g__Cephalotrichum;s__Cephalotrichum gorgonifer
map00010	K01085	3.1.3.10	YX1a_157961	k__Bacteria;p__Pseudomonadota;c__Gammaproteobacteria;o__Enterobacterales
map00010	K15633	5.4.2.12	YX1a_158829	k__Bacteria;p__Bacillota;c__Bacilli;o__Bacillales;f__Bacillaceae;g__Oceanobacillus;s__Oceanobacillus oncorhynchi
map00010	K13953	1.1.1.1	YX1a_159350	k__Bacteria;p__Actinomycetota;c__Actinomycetes;o__Micrococcales;f__Micrococcaceae;g__Enteractinococcus;s__Enteractinococcus helveticum
map00010	K01785	5.1.3.3	YX1a_15973	k__Bacteria;p__Actinomycetota;c__Actinomycetes;o__Micrococcales;f__Microbacteriaceae;g__Leifsonia
map00010	K00382	1.8.1.4	YX1a_159877	k__Bacteria;p__Actinomycetota;c__Actinomycetes;o__Streptosporangiales;f__Nocardiopsaceae;g__Nocardiopsis
map00010	K13953	1.1.1.1	YX1a_160039	k__Bacteria;p__Actinomycetota;c__Actinomycetes;o__Mycobacteriales;f__Corynebacteriaceae;g__Corynebacterium
map00010	K01895	6.2.1.1	YX1a_160551	k__Bacteria;p__Pseudomonadota;c__Gammaproteobacteria;o__Enterobacterales;f__Yersiniaceae;g__Serratia
map00010	K01007	2.7.9.2	YX1a_161669	k__Bacteria;p__Actinomycetota;c__Actinomycetes;o__Mycobacteriales;f__Nocardiaceae;g__Nocardia;s__Nocardia flavorosea
map00010	K00382	1.8.1.4	YX1a_162013	k__Bacteria;p__Cyanobacteriota;c__Cyanophyceae;o__Nostocales;f__Hapalosiphonaceae;g__Fischerella;s__Fischerella thermalis
map00010	K01835	5.4.2.2	YX1a_16498	k__Bacteria;p__Pseudomonadota;c__Gammaproteobacteria;o__Enterobacterales;f__Yersiniaceae;g__Serratia
map00010	K00382	1.8.1.4	YX1a_16525	k__Bacteria
map00010	K00627	2.3.1.12	YX1a_16526	k__Bacteria;p__Bacillota
map00010	K00162	1.2.4.1	YX1a_16527	k__Bacteria;p__Bacillota
map00010	K01835	5.4.2.2	YX1a_16787	k__Bacteria;p__Actinomycetota;c__Actinomycetes;o__Mycobacteriales;f__Corynebacteriaceae;g__Corynebacterium
map00010	K01810	5.3.1.9	YX1a_16932	k__Bacteria;p__Actinomycetota;c__Actinomycetes
map00010	K01624	4.1.2.13	YX1a_17737	k__Bacteria;p__Actinomycetota;c__Actinomycetes;o__Mycobacteriales;f__Corynebacteriaceae;g__Corynebacterium;s__Corynebacterium ammoniagenes
map00010	K00128	1.2.1.3	YX1a_1775	k__Bacteria
map00010	K01895	6.2.1.1	YX1a_17791	k__Bacteria;p__Actinomycetota;c__Actinomycetes;o__Micrococcales;f__Brevibacteriaceae;g__Brevibacterium;s__Brevibacterium sp. SMBL_HHYL_HB1
map00010	K01895	6.2.1.1	YX1a_17803	k__Bacteria
map00010	K01624	4.1.2.13	YX1a_18419	k__Bacteria;p__Actinomycetota;c__Actinomycetes;o__Micrococcales;f__Micrococcaceae;g__Yaniella;s__Yaniella sp.
map00010	K01895	6.2.1.1	YX1a_18603	k__Bacteria;p__Pseudomonadota;c__Gammaproteobacteria;o__Enterobacterales
map00010	K01689	4.2.1.11	YX1a_19332	k__Bacteria;p__Actinomycetota;c__Actinomycetes;o__Micrococcales;f__Brevibacteriaceae;g__Brevibacterium
map00010	K01689	4.2.1.11	YX1a_20226	k__Bacteria;p__Bacillota;c__Bacilli;o__Bacillales;f__Bacillaceae;g__Oceanobacillus
map00010	K01835	5.4.2.2	YX1a_21280	k__Bacteria
map00010	K01223	3.2.1.86	YX1a_21296	k__Bacteria;p__Bacillota;c__Bacilli;o__Lactobacillales;f__Aerococcaceae;g__Aerococcus;s__Aerococcus urinaeequi
map00010	K00163	1.2.4.1	YX1a_21367	k__Bacteria;p__Pseudomonadota;c__Gammaproteobacteria;o__Enterobacterales;f__Yersiniaceae;g__Serratia
map00010	K13953	1.1.1.1	YX1a_21521	k__Bacteria;p__Actinomycetota;c__Actinomycetes;o__Micrococcales;f__Brevibacteriaceae;g__Brevibacterium
map00010	K00138	1.2.1.-	YX1a_21658	k__Bacteria;p__Actinomycetota;c__Actinomycetes;o__Mycobacteriales;f__Corynebacteriaceae;g__Corynebacterium
map00010	K01596	4.1.1.32	YX1a_21684	k__Bacteria;p__Actinomycetota;c__Actinomycetes;o__Mycobacteriales;f__Corynebacteriaceae;g__Corynebacterium
map00010	K00016	1.1.1.27	YX1a_21745	k__Bacteria;p__Actinomycetota;c__Actinomycetes;o__Mycobacteriales;f__Corynebacteriaceae;g__Corynebacterium;s__Corynebacterium ammoniagenes
map00010	K00128	1.2.1.3	YX1a_23341	k__Bacteria;p__Actinomycetota;c__Actinomycetes;o__Mycobacteriales;f__Corynebacteriaceae;g__Corynebacterium;s__Corynebacterium suranareeae
map00010	K01803	5.3.1.1	YX1a_23438	k__Bacteria;p__Actinomycetota;c__Actinomycetes;o__Micrococcales;f__Dermabacteraceae;g__Brachybacterium
map00010	K00927	2.7.2.3	YX1a_23439	k__Bacteria;p__Actinomycetota;c__Actinomycetes;o__Micrococcales;f__Dermabacteraceae;g__Brachybacterium
map00010	K00128	1.2.1.3	YX1a_23541	k__Bacteria;p__Actinomycetota;c__Actinomycetes;o__Micrococcales;f__Micrococcaceae;g__Enteractinococcus;s__Enteractinococcus coprophilus
map00010	K00134	1.2.1.12	YX1a_24188	k__Bacteria;p__Pseudomonadota;c__Gammaproteobacteria;o__Enterobacterales;f__Yersiniaceae;g__Serratia
map00010	K00886	2.7.1.63	YX1a_24681	k__Bacteria;p__Actinomycetota;c__Actinomycetes;o__Streptosporangiales;f__Nocardiopsaceae;g__Nocardiopsis;s__Nocardiopsis xinjiangensis
map00010	K01223	3.2.1.86	YX1a_24753	k__Bacteria;p__Bacillota;c__Bacilli;o__Bacillales;f__Bacillaceae;g__Neobacillus
map00010	K25026	2.7.1.2	YX1a_24875	k__Bacteria;p__Actinomycetota;c__Actinomycetes;o__Micrococcales;f__Brevibacteriaceae;g__Brevibacterium;s__Brevibacterium sp.
map00010	K13953	1.1.1.1	YX1a_24992	k__Bacteria;p__Actinomycetota;c__Actinomycetes;o__Micrococcales;f__Micrococcaceae;g__Yaniella;s__Yaniella sp.
map00010	K00627	2.3.1.12	YX1a_24996	k__Bacteria;p__Actinomycetota;c__Actinomycetes;o__Micrococcales;f__Micrococcaceae
map00010	K00382	1.8.1.4	YX1a_26354	k__Bacteria;p__Actinomycetota;c__Actinomycetes;o__Micrococcales;f__Dermabacteraceae;g__Brachybacterium
map00010	K01596	4.1.1.32	YX1a_28554	k__Bacteria;p__Actinomycetota;c__Actinomycetes
map00010	K00873	2.7.1.40	YX1a_29748	k__Bacteria;p__Actinomycetota;c__Actinomycetes;o__Mycobacteriales;f__Corynebacteriaceae;g__Corynebacterium
map00010	K00627	2.3.1.12	YX1a_29841	k__Bacteria;p__Actinomycetota;c__Actinomycetes;o__Mycobacteriales;f__Corynebacteriaceae;g__Corynebacterium
map00010	K00163	1.2.4.1	YX1a_29880	k__Bacteria;p__Actinomycetota;c__Actinomycetes;o__Mycobacteriales;f__Corynebacteriaceae;g__Corynebacterium
map00010	K00161	1.2.4.1	YX1a_30026	k__Bacteria;p__Pseudomonadota;c__Alphaproteobacteria;o__Hyphomicrobiales;f__Aurantimonadaceae;g__Aureimonas;s__Aureimonas pseudogalii
map00010	K21071	2.7.1.11||2.7.1.90	YX1a_30059	k__Bacteria;p__Actinomycetota;c__Actinomycetes;o__Micrococcales;f__Dermabacteraceae;g__Brachybacterium
map00010	K00138	1.2.1.-	YX1a_30188	k__Bacteria;p__Actinomycetota;c__Actinomycetes;o__Streptosporangiales;f__Nocardiopsaceae;g__Nocardiopsis;s__Nocardiopsis kunsanensis
map00010	K01785	5.1.3.3	YX1a_30850	k__Bacteria;p__Bacillota
map00010	K00138	1.2.1.-	YX1a_31198	k__Bacteria
map00010	K00002	1.1.1.2	YX1a_31657	k__Eukaryota;p__Ascomycota;c__Sordariomycetes
map00010	K01792	5.1.3.15	YX1a_31668	k__Bacteria;p__Actinomycetota;c__Actinomycetes;o__Mycobacteriales;f__Corynebacteriaceae;g__Corynebacterium;s__Corynebacterium occultum
map00010	K01895	6.2.1.1	YX1a_31733	k__Bacteria
map00010	K01610	4.1.1.49	YX1a_3299	k__Bacteria
map00010	K00016	1.1.1.27	YX1a_3322	k__Bacteria;p__Bacillota
map00010	K00174	1.2.7.3||1.2.7.11	YX1a_33386	k__Bacteria;p__Actinomycetota;c__Actinomycetes;o__Streptosporangiales;f__Nocardiopsaceae;g__Nocardiopsis;s__Nocardiopsis xinjiangensis
map00010	K01895	6.2.1.1	YX1a_3351	k__Bacteria
map00010	K01624	4.1.2.13	YX1a_3397	k__Bacteria;p__Pseudomonadota;c__Gammaproteobacteria
map00010	K00927	2.7.2.3	YX1a_3398	k__Bacteria;p__Pseudomonadota;c__Gammaproteobacteria
map00010	K13953	1.1.1.1	YX1a_34348	k__Bacteria;p__Actinomycetota;c__Actinomycetes;o__Micrococcales;f__Dermabacteraceae;g__Brachybacterium;s__Brachybacterium sacelli
map00010	K01895	6.2.1.1	YX1a_35590	k__Bacteria
map00010	K01834	5.4.2.11	YX1a_35623	k__Bacteria;p__Bacillota
map00010	K15634	5.4.2.11	YX1a_35777	Unknown
map00010	K13953	1.1.1.1	YX1a_36892	k__Bacteria;p__Actinomycetota;c__Actinomycetes;o__Mycobacteriales;f__Corynebacteriaceae;g__Corynebacterium;s__Corynebacterium occultum
map00010	K00886	2.7.1.63	YX1a_36976	k__Bacteria;p__Actinomycetota;c__Actinomycetes;o__Micrococcales;f__Brevibacteriaceae;g__Brevibacterium
map00010	K00163	1.2.4.1	YX1a_36993	k__Bacteria
map00010	K01834	5.4.2.11	YX1a_37556	k__Bacteria;p__Actinomycetota;c__Actinomycetes;o__Micrococcales;f__Dermabacteraceae;g__Brachybacterium
map00010	K01223	3.2.1.86	YX1a_38529	k__Bacteria;p__Pseudomonadota;c__Gammaproteobacteria;o__Enterobacterales
map00010	K00128	1.2.1.3	YX1a_38698	k__Bacteria;p__Actinomycetota;c__Actinomycetes;o__Mycobacteriales;f__Corynebacteriaceae;g__Corynebacterium;s__Corynebacterium halotolerans
map00010	K01007	2.7.9.2	YX1a_38703	k__Bacteria;p__Actinomycetota;c__Actinomycetes
map00010	K01007	2.7.9.2	YX1a_38704	k__Bacteria;p__Actinomycetota;c__Actinomycetes;o__Mycobacteriales;f__Corynebacteriaceae;g__Corynebacterium
map00010	K01895	6.2.1.1	YX1a_3978	k__Bacteria;p__Bacillota;c__Bacilli;o__Bacillales;f__Bacillaceae;g__Oceanobacillus;s__Oceanobacillus oncorhynchi
map00010	K00382	1.8.1.4	YX1a_39911	k__Bacteria;p__Pseudomonadota;c__Gammaproteobacteria;o__Enterobacterales;f__Yersiniaceae;g__Serratia;s__Serratia marcescens
map00010	K00382	1.8.1.4	YX1a_39912	k__Bacteria;p__Pseudomonadota;c__Gammaproteobacteria;o__Enterobacterales
map00010	K13979	1.1.1.2	YX1a_40998	k__Bacteria;p__Actinomycetota;c__Actinomycetes;o__Micrococcales;f__Brevibacteriaceae;g__Brevibacterium
map00010	K01895	6.2.1.1	YX1a_4136	k__Bacteria;p__Bacillota;c__Bacilli;o__Bacillales;f__Bacillaceae
map00010	K01803	5.3.1.1	YX1a_41363	k__Bacteria;p__Actinomycetota;c__Actinomycetes;o__Micrococcales;f__Dermabacteraceae;g__Brachybacterium
map00010	K00927	2.7.2.3	YX1a_41364	k__Bacteria;p__Actinomycetota;c__Actinomycetes
map00010	K00134	1.2.1.12	YX1a_41365	k__Bacteria;p__Actinomycetota;c__Actinomycetes;o__Micrococcales;f__Dermabacteraceae;g__Brachybacterium
map00010	K00873	2.7.1.40	YX1a_41391	k__Bacteria;p__Actinomycetota;c__Actinomycetes
map00010	K01792	5.1.3.15	YX1a_41445	k__Bacteria;p__Actinomycetota;c__Actinomycetes;o__Micrococcales;f__Dermabacteraceae;g__Brachybacterium;s__Brachybacterium squillarum
map00010	K00016	1.1.1.27	YX1a_41710	k__Bacteria;p__Actinomycetota;c__Actinomycetes;o__Micrococcales;f__Dermabacteraceae;g__Brachybacterium;s__Brachybacterium phenoliresistens
map00010	K01624	4.1.2.13	YX1a_41752	k__Bacteria;p__Actinomycetota;c__Actinomycetes;o__Micrococcales;f__Dermabacteraceae;g__Brachybacterium;s__Brachybacterium saurashtrense
map00010	K13953	1.1.1.1	YX1a_41767	k__Bacteria;p__Actinomycetota;c__Actinomycetes;o__Streptosporangiales;f__Thermomonosporaceae;g__Actinocorallia;s__Actinocorallia herbida
map00010	K01895	6.2.1.1	YX1a_41834	k__Bacteria;p__Actinomycetota;c__Actinomycetes
map00010	K01835	5.4.2.2	YX1a_43058	k__Bacteria;p__Actinomycetota;c__Actinomycetes
map00010	K02791	2.7.1.199||2.7.1.208	YX1a_43306	k__Bacteria;p__Bacillota;c__Bacilli;o__Bacillales
map00010	K00873	2.7.1.40	YX1a_43765	k__Bacteria;p__Actinomycetota;c__Actinomycetes;o__Streptosporangiales;f__Nocardiopsaceae;g__Nocardiopsis
map00010	K01834	5.4.2.11	YX1a_43858	k__Bacteria;p__Bacillota;c__Bacilli;o__Bacillales;f__Bacillaceae;g__Oceanobacillus;s__Oceanobacillus oncorhynchi
map00010	K00128	1.2.1.3	YX1a_44168	k__Bacteria
map00010	K01223	3.2.1.86	YX1a_44209	k__Bacteria;p__Bacillota
map00010	K01007	2.7.9.2	YX1a_45014	k__Bacteria;p__Pseudomonadota;c__Gammaproteobacteria;o__Enterobacterales
map00010	K00128	1.2.1.3	YX4a_460882	k__Eukaryota;p__Ascomycota;c__Eurotiomycetes;o__Eurotiales;f__Aspergillaceae;g__Aspergillus;s__Aspergillus chevalieri
map00010	K00121	1.1.1.284||1.1.1.1	YX4a_462943	k__Eukaryota;p__Ascomycota;c__Eurotiomycetes;o__Eurotiales;f__Aspergillaceae;g__Aspergillus
map00010	K01624	4.1.2.13	YX4a_473616	k__Eukaryota;p__Ascomycota;c__Eurotiomycetes;o__Eurotiales;f__Aspergillaceae;g__Aspergillus;s__Aspergillus ruber
map00010	K00162	1.2.4.1	YX4a_482058	k__Eukaryota;p__Ascomycota;c__Eurotiomycetes;o__Eurotiales;f__Aspergillaceae;g__Aspergillus
map00010	K00002	1.1.1.2	YX4a_48213	k__Eukaryota;p__Ascomycota;c__Eurotiomycetes;o__Eurotiales;f__Aspergillaceae;g__Aspergillus;s__Aspergillus cristatus
map00010	K00128	1.2.1.3	YX4a_484476	k__Eukaryota;p__Ascomycota;c__Eurotiomycetes;o__Eurotiales;f__Aspergillaceae;g__Penicillium;s__Penicillium mononematosum
map00010	K00128	1.2.1.3	YX4a_484477	k__Eukaryota;p__Ascomycota;c__Eurotiomycetes;o__Eurotiales;f__Aspergillaceae;g__Aspergillus;s__Aspergillus costaricensis
map00010	K00128	1.2.1.3	YX4a_486250	k__Eukaryota;p__Ascomycota;c__Eurotiomycetes;o__Eurotiales;f__Aspergillaceae;g__Aspergillus
map00010	K00927	2.7.2.3	YX4a_491182	k__Bacteria;p__Pseudomonadota;c__Alphaproteobacteria;o__Rhodobacterales;f__Paracoccaceae;g__Unclassified;s__Rhodobacteraceae bacterium CH30
map00010	K01568	4.1.1.1	YX4a_512270	k__Bacteria;p__Bacillota;c__Tissierellia;o__Tissierellales;f__Tissierellaceae;g__Soehngenia;s__Soehngenia saccharolytica
map00010	K00627	2.3.1.12	YX4a_517358	k__Bacteria;p__Pseudomonadota;c__Gammaproteobacteria;o__Enterobacterales;f__Enterobacteriaceae;g__Escherichia;s__Escherichia coli
map00010	K00873	2.7.1.40	YX4a_531028	k__Eukaryota;p__Chytridiomycota;c__Chytridiomycetes
map00010	K00850	2.7.1.11	YX4a_536189	k__Bacteria
map00010	K00927	2.7.2.3	YX4a_538752	k__Bacteria
map00010	K18857	1.1.1.1	YX4a_544361	k__Bacteria;p__Bacillota;c__Tissierellia;o__Tissierellales;f__Tissierellaceae;g__Soehngenia;s__Soehngenia saccharolytica
map00010	K00161	1.2.4.1	YX4a_556512	k__Eukaryota;p__Ascomycota;c__Eurotiomycetes;o__Eurotiales;f__Aspergillaceae;g__Aspergillus;s__Aspergillus cristatus
map00010	K00844	2.7.1.1	YX4a_588197	k__Eukaryota;p__Ascomycota;c__Eurotiomycetes;o__Eurotiales;f__Aspergillaceae;g__Aspergillus
map00010	K00844	2.7.1.1	YX4a_593017	k__Eukaryota;p__Ascomycota;c__Eurotiomycetes;o__Eurotiales;f__Aspergillaceae;g__Aspergillus;s__Aspergillus chevalieri
map00010	K00162	1.2.4.1	YX4a_601132	k__Eukaryota;p__Ascomycota;c__Eurotiomycetes;o__Eurotiales;f__Aspergillaceae;g__Aspergillus;s__Aspergillus wentii
map00010	K00873	2.7.1.40	YX4a_610556	k__Bacteria;p__Pseudomonadota;c__Gammaproteobacteria;o__Enterobacterales;f__Enterobacteriaceae
map00010	K01568	4.1.1.1	YX4a_618307	k__Eukaryota;p__Ascomycota;c__Eurotiomycetes;o__Eurotiales;f__Aspergillaceae;g__Aspergillus
map00010	K01568	4.1.1.1	YX4a_618308	k__Eukaryota;p__Ascomycota;c__Eurotiomycetes;o__Eurotiales;f__Aspergillaceae;g__Aspergillus
map00010	K00844	2.7.1.1	YX4a_633289	k__Eukaryota;p__Ascomycota;c__Eurotiomycetes;o__Eurotiales;f__Aspergillaceae;g__Aspergillus;s__Aspergillus cristatus
map00010	K00844	2.7.1.1	YX4a_633290	k__Eukaryota;p__Ascomycota;c__Eurotiomycetes;o__Eurotiales;f__Aspergillaceae;g__Aspergillus;s__Aspergillus cristatus
map00010	K00850	2.7.1.11	YX4a_64649	k__Eukaryota;p__Ascomycota;c__Eurotiomycetes;o__Eurotiales;f__Aspergillaceae;g__Aspergillus;s__Aspergillus chevalieri
map00010	K15633	5.4.2.12	YX4a_648441	k__Eukaryota;p__Ascomycota;c__Eurotiomycetes;o__Eurotiales;f__Aspergillaceae;g__Aspergillus;s__Aspergillus cristatus
map00010	K00927	2.7.2.3	YX4a_659998	k__Eukaryota;p__Ascomycota;c__Eurotiomycetes;o__Eurotiales;f__Aspergillaceae;g__Aspergillus;s__Aspergillus chevalieri
map00010	K00927	2.7.2.3	YX4a_659999	k__Eukaryota;p__Ascomycota;c__Eurotiomycetes;o__Eurotiales;f__Aspergillaceae;g__Aspergillus
map00010	K01624	4.1.2.13	YX4a_660125	k__Eukaryota;p__Ascomycota;c__Eurotiomycetes;o__Eurotiales;f__Aspergillaceae;g__Aspergillus
map00010	K01223	3.2.1.86	YX4a_670674	k__Bacteria;p__Pseudomonadota;c__Gammaproteobacteria;o__Enterobacterales;f__Enterobacteriaceae
map00010	K13953	1.1.1.1	YX4a_676401	k__Eukaryota;p__Ascomycota;c__Eurotiomycetes;o__Eurotiales;f__Aspergillaceae;g__Aspergillus;s__Aspergillus ruber
map00010	K01835	5.4.2.2	YX4a_694796	k__Eukaryota;p__Ascomycota;c__Eurotiomycetes;o__Eurotiales;f__Aspergillaceae;g__Aspergillus
map00010	K01835	5.4.2.2	YX4a_694798	k__Eukaryota;p__Ascomycota;c__Eurotiomycetes;o__Eurotiales;f__Aspergillaceae;g__Aspergillus
map00010	K01835	5.4.2.2	YX4a_694799	k__Eukaryota;p__Ascomycota;c__Eurotiomycetes;o__Eurotiales;f__Aspergillaceae;g__Aspergillus
map00010	K15633	5.4.2.12	YX4a_70191	k__Bacteria;p__Pseudomonadota;c__Gammaproteobacteria;o__Enterobacterales;f__Enterobacteriaceae
map00010	K01810	5.3.1.9	YX4a_705488	k__Eukaryota;p__Ascomycota;c__Eurotiomycetes;o__Eurotiales;f__Aspergillaceae;g__Aspergillus;s__Aspergillus chevalieri
map00010	K01623	4.1.2.13	YX4a_708476	k__Bacteria;p__Pseudomonadota;c__Gammaproteobacteria;o__Moraxellales;f__Moraxellaceae;g__Acinetobacter;s__Acinetobacter baumannii
map00010	K00927	2.7.2.3	YX4a_710719	k__Bacteria;p__Pseudomonadota;c__Gammaproteobacteria;o__Enterobacterales;f__Enterobacteriaceae;g__Escherichia;s__Escherichia coli
map00010	K01568	4.1.1.1	YX4a_71141	Unknown
map00010	K00128	1.2.1.3	YX4a_721037	k__Eukaryota;p__Ascomycota;c__Eurotiomycetes;o__Eurotiales;f__Aspergillaceae;g__Aspergillus;s__Aspergillus chevalieri
map00010	K00128	1.2.1.3	YX4a_721038	k__Eukaryota;p__Ascomycota;c__Eurotiomycetes;o__Eurotiales;f__Aspergillaceae;g__Aspergillus
map00010	K01222	3.2.1.86	YX4a_723853	k__Bacteria;p__Pseudomonadota;c__Gammaproteobacteria;o__Enterobacterales;f__Enterobacteriaceae
map00010	K13953	1.1.1.1	YX4a_740764	k__Eukaryota;p__Ascomycota;c__Eurotiomycetes;o__Eurotiales;f__Aspergillaceae;g__Aspergillus
map00010	K01810	5.3.1.9	YX4a_749428	k__Bacteria;p__Actinomycetota;c__Actinomycetes;o__Micrococcales;f__Micrococcaceae;g__Arthrobacter;s__Arthrobacter sp. YD4
map00010	K02791	2.7.1.199||2.7.1.208	YX4a_754314	k__Bacteria;p__Pseudomonadota;c__Gammaproteobacteria;o__Enterobacterales;f__Enterobacteriaceae
map00010	K01568	4.1.1.1	YX4a_79778	k__Eukaryota;p__Ascomycota;c__Eurotiomycetes;o__Eurotiales;f__Aspergillaceae;g__Aspergillus
map00010	K01568	4.1.1.1	YX4a_79779	k__Eukaryota;p__Ascomycota;c__Eurotiomycetes;o__Eurotiales;f__Aspergillaceae;g__Aspergillus
map00010	K00002	1.1.1.2	YX4a_96734	k__Eukaryota;p__Ascomycota;c__Eurotiomycetes;o__Eurotiales;f__Aspergillaceae;g__Aspergillus;s__Aspergillus chevalieri
map00010	K15633	5.4.2.12	YX4a_98123	k__Eukaryota;p__Ascomycota;c__Eurotiomycetes;o__Eurotiales;f__Aspergillaceae;g__Aspergillus
map00010	K00001	1.1.1.1	YX4b_100490	k__Bacteria;p__Pseudomonadota;c__Alphaproteobacteria;o__Caulobacterales;f__Caulobacteraceae;g__Brevundimonas;s__Brevundimonas pishanensis
map00010	K25026	2.7.1.2	YX4b_101227	k__Bacteria;p__Actinomycetota;c__Actinomycetes;o__Micrococcales;f__Microbacteriaceae
map00010	K01568	4.1.1.1	YX4b_101232	k__Eukaryota;p__Ascomycota;c__Eurotiomycetes;o__Eurotiales;f__Aspergillaceae;g__Aspergillus;s__Aspergillus chevalieri
map00010	K00128	1.2.1.3	YX4b_103074	k__Bacteria;p__Pseudomonadota;c__Alphaproteobacteria;o__Caulobacterales;f__Caulobacteraceae;g__Brevundimonas;s__Brevundimonas diminuta
map00010	K00121	1.1.1.284||1.1.1.1	YX4b_103136	k__Bacteria;p__Pseudomonadota;c__Gammaproteobacteria
map00010	K01689	4.2.1.11	YX4b_105033	k__Bacteria;p__Bacillota;c__Bacilli;o__Lactobacillales;f__Streptococcaceae;g__Streptococcus;s__Streptococcus pneumoniae
map00010	K01568	4.1.1.1	YX4b_105470	k__Eukaryota;p__Ascomycota;c__Eurotiomycetes;o__Eurotiales;f__Aspergillaceae;g__Aspergillus
map00010	K15633	5.4.2.12	YX4b_105618	k__Bacteria;p__Pseudomonadota;c__Gammaproteobacteria;o__Pseudomonadales;f__Pseudomonadaceae
map00010	K00128	1.2.1.3	YX4b_106278	k__Eukaryota;p__Mucoromycota;c__Glomeromycetes
map00010	K00850	2.7.1.11	YX4b_108414	Unclassified
map00010	K01835	5.4.2.2	YX4b_109640	k__Eukaryota;p__Ascomycota;c__Eurotiomycetes;o__Eurotiales;f__Aspergillaceae;g__Aspergillus
map00010	K00162	1.2.4.1	YX4b_11071	k__Bacteria;p__Pseudomonadota;c__Alphaproteobacteria;o__Caulobacterales;f__Caulobacteraceae;g__Brevundimonas
map00010	K01895	6.2.1.1	YX4b_110988	k__Eukaryota;p__Ascomycota;c__Eurotiomycetes;o__Eurotiales;f__Aspergillaceae;g__Aspergillus;s__Aspergillus wentii
map00010	K01596	4.1.1.32	YX4b_113359	k__Bacteria;p__Pseudomonadota;c__Gammaproteobacteria;o__Unclassified;f__Unclassified;g__Unclassified;s__Gammaproteobacteria bacterium 2W06
map00010	K01596	4.1.1.32	YX4b_113360	k__Bacteria;p__Pseudomonadota;c__Gammaproteobacteria;o__Vibrionales;f__Vibrionaceae;g__Vibrio;s__Vibrio parahaemolyticus
map00010	K01596	4.1.1.32	YX4b_113362	k__Bacteria;p__Pseudomonadota;c__Gammaproteobacteria;o__Unclassified;f__Unclassified;g__Unclassified;s__Gammaproteobacteria bacterium 2W06
map00010	K00382	1.8.1.4	YX4b_115424	k__Eukaryota;p__Basidiomycota;c__Agaricomycetes
map00010	K00163	1.2.4.1	YX4b_118188	k__Bacteria;p__Actinomycetota;c__Actinomycetes;o__Micrococcales;f__Micrococcaceae;g__Rothia
map00010	K01084	3.1.3.9	YX4b_118762	k__Bacteria;p__Unclassified;c__Unclassified;o__Unclassified;f__Unclassified;g__Unclassified;s__bacterium SM23_57
map00010	K03841	3.1.3.11	YX4b_121975	k__Eukaryota;p__Ascomycota;c__Dothideomycetes;o__Mycosphaerellales;f__Teratosphaeriaceae;g__Friedmanniomyces;s__Friedmanniomyces endolithicus
map00010	K24012	6.2.1.13	YX4b_12504	k__Bacteria;p__Pseudomonadota;c__Alphaproteobacteria;o__Sphingomonadales;f__Sphingomonadaceae;g__Sphingomonas;s__Sphingomonas vulcanisoli
map00010	K00873	2.7.1.40	YX4b_127344	Unknown
map00010	K00128	1.2.1.3	YX4b_127698	k__Bacteria;p__Bacillota
map00010	K01835	5.4.2.2	YX4b_128045	k__Eukaryota;p__Basidiomycota;c__Microbotryomycetes;o__Unclassified;f__Chrysozymaceae;g__Pseudohyphozyma;s__Pseudohyphozyma bogoriensis
map00010	K01835	5.4.2.2	YX4b_128046	k__Bacteria;p__Pseudomonadota;c__Gammaproteobacteria;o__Enterobacterales;f__Erwiniaceae;g__Pantoea;s__Pantoea vagans
map00010	K01624	4.1.2.13	YX4b_128863	k__Bacteria;p__Actinomycetota;c__Actinomycetes
map00010	K00927	2.7.2.3	YX4b_129036	k__Bacteria;p__Pseudomonadota;c__Alphaproteobacteria;o__Caulobacterales;f__Caulobacteraceae;g__Brevundimonas
map00010	K00163	1.2.4.1	YX4b_133587	k__Bacteria;p__Actinomycetota;c__Actinomycetes
map00010	K00844	2.7.1.1	YX4b_134855	k__Eukaryota;p__Ascomycota;c__Eurotiomycetes;o__Eurotiales;f__Aspergillaceae;g__Aspergillus;s__Aspergillus nidulans
map00010	K00627	2.3.1.12	YX4b_136945	k__Eukaryota
map00010	K00844	2.7.1.1	YX4b_137189	k__Eukaryota
map00010	K00161	1.2.4.1	YX4b_137306	k__Eukaryota
map00010	K00161	1.2.4.1	YX4b_137307	k__Eukaryota;p__Zoopagomycota;c__Kickxellomycetes;o__Kickxellales;f__Kickxellaceae
map00010	K13979	1.1.1.2	YX4b_137703	k__Bacteria;p__Pseudomonadota;c__Alphaproteobacteria;o__Caulobacterales;f__Caulobacteraceae;g__Brevundimonas
map00010	K15633	5.4.2.12	YX4b_13841	k__Eukaryota
map00010	K00121	1.1.1.284||1.1.1.1	YX4b_142774	k__Bacteria
map00010	K01792	5.1.3.15	YX4b_144321	k__Bacteria;p__Pseudomonadota;c__Gammaproteobacteria;o__Xanthomonadales;f__Xanthomonadaceae;g__Luteimonas;s__Luteimonas sp. YGD11-2
map00010	K00134	1.2.1.12	YX4b_145539	Unclassified
map00010	K01803	5.3.1.1	YX4b_146727	Unclassified
map00010	K01785	5.1.3.3	YX4b_147517	k__Eukaryota;p__Ascomycota;c__Eurotiomycetes;o__Eurotiales;f__Aspergillaceae;g__Aspergillus;s__Aspergillus cristatus
map00010	K01568	4.1.1.1	YX4b_147749	k__Eukaryota;p__Ascomycota;c__Eurotiomycetes;o__Eurotiales;f__Aspergillaceae;g__Aspergillus;s__Aspergillus cristatus
map00010	K01895	6.2.1.1	YX4b_148202	k__Bacteria;p__Pseudomonadota;c__Alphaproteobacteria;o__Caulobacterales;f__Caulobacteraceae;g__Brevundimonas;s__Brevundimonas sp.
map00010	K00128	1.2.1.3	YX4b_149535	k__Bacteria;p__Pseudomonadota
map00010	K00128	1.2.1.3	YX4b_151201	k__Eukaryota;p__Ascomycota;c__Eurotiomycetes;o__Eurotiales;f__Aspergillaceae;g__Aspergillus
map00010	K24012	6.2.1.13	YX4b_15172	k__Bacteria;p__Pseudomonadota;c__Betaproteobacteria;o__Burkholderiales;f__Comamonadaceae;g__Paracidovorax;s__Paracidovorax wautersii
map00010	K01810	5.3.1.9	YX4b_153136	k__Bacteria;p__Actinomycetota;c__Actinomycetes;o__Micrococcales;f__Micrococcaceae;g__Rothia;s__Rothia sp. ND6WE1A
map00010	K01895	6.2.1.1	YX4b_157125	k__Bacteria;p__Actinomycetota;c__Actinomycetes;o__Micrococcales;f__Microbacteriaceae;g__Microbacterium
map00010	K00873	2.7.1.40	YX4b_157406	k__Bacteria;p__Pseudomonadota;c__Alphaproteobacteria;o__Caulobacterales;f__Caulobacteraceae;g__Brevundimonas
map00010	K00121	1.1.1.284||1.1.1.1	YX4b_160232	k__Bacteria;p__Pseudomonadota;c__Alphaproteobacteria;o__Sphingomonadales;f__Sphingomonadaceae;g__Sphingomonas;s__Sphingomonas sp. AX6
map00010	K15779	5.4.2.2||5.4.2.7	YX4b_160647	k__Eukaryota;p__Mucoromycota;c__Umbelopsidomycetes;o__Umbelopsidales;f__Umbelopsidaceae;g__Umbelopsis;s__Umbelopsis isabellina
map00010	K01810	5.3.1.9	YX4b_161250	k__Bacteria;p__Pseudomonadota;c__Alphaproteobacteria;o__Caulobacterales;f__Caulobacteraceae;g__Brevundimonas
map00010	K01610	4.1.1.49	YX4b_161819	k__Eukaryota;p__Ascomycota;c__Eurotiomycetes;o__Eurotiales;f__Aspergillaceae;g__Aspergillus
map00010	K01623	4.1.2.13	YX4b_162378	k__Bacteria
map00010	K01596	4.1.1.32	YX4b_162764	k__Bacteria;p__Pseudomonadota;c__Gammaproteobacteria;o__Enterobacterales;f__Enterobacteriaceae;g__Klebsiella;s__Klebsiella pneumoniae
map00010	K00627	2.3.1.12	YX4b_164428	k__Bacteria;p__Pseudomonadota;c__Alphaproteobacteria;o__Caulobacterales;f__Caulobacteraceae;g__Brevundimonas
map00010	K00850	2.7.1.11	YX4b_165451	k__Bacteria;p__Actinomycetota;c__Actinomycetes;o__Micrococcales;f__Dermatophilaceae
map00010	K00128	1.2.1.3	YX4b_166860	k__Bacteria;p__Pseudomonadota;c__Alphaproteobacteria;o__Caulobacterales;f__Caulobacteraceae;g__Brevundimonas;s__Brevundimonas diminuta
map00010	K01785	5.1.3.3	YX4b_167800	k__Bacteria;p__Actinomycetota;c__Actinomycetes;o__Micrococcales;f__Microbacteriaceae
map00010	K01596	4.1.1.32	YX4b_168588	k__Bacteria;p__Pseudomonadota;c__Gammaproteobacteria;o__Moraxellales;f__Moraxellaceae;g__Alkanindiges
map00010	K01223	3.2.1.86	YX4b_168625	k__Bacteria;p__Actinomycetota;c__Actinomycetes;o__Micrococcales;f__Microbacteriaceae
map00010	K00927	2.7.2.3	YX4b_170044	k__Bacteria;p__Pseudomonadota;c__Gammaproteobacteria;o__Enterobacterales
map00010	K00161	1.2.4.1	YX4b_173542	Unclassified
map00010	K00162	1.2.4.1	YX4b_173543	k__Bacteria;p__Pseudomonadota;c__Alphaproteobacteria;o__Caulobacterales;f__Caulobacteraceae;g__Brevundimonas;s__uncultured Brevundimonas sp.
map00010	K01689	4.2.1.11	YX4b_174317	k__Bacteria;p__Actinomycetota;c__Actinomycetes;o__Micrococcales;f__Microbacteriaceae;g__Leifsonia;s__Leifsonia sp. ALI-44-B
map00010	K13979	1.1.1.2	YX4b_176170	k__Bacteria;p__Actinomycetota;c__Actinomycetes
map00010	K00850	2.7.1.11	YX4b_177787	k__Eukaryota;p__Ascomycota;c__Eurotiomycetes;o__Eurotiales;f__Aspergillaceae;g__Aspergillus
map00010	K00873	2.7.1.40	YX4b_178881	k__Eukaryota;p__Ascomycota;c__Eurotiomycetes;o__Eurotiales;f__Aspergillaceae;g__Aspergillus;s__Aspergillus cristatus
map00010	K00134	1.2.1.12	YX4b_184761	k__Bacteria;p__Pseudomonadota;c__Gammaproteobacteria;o__Xanthomonadales;f__Xanthomonadaceae
map00010	K00128	1.2.1.3	YX4b_185847	k__Eukaryota;p__Ascomycota
map00010	K00844	2.7.1.1	YX4b_186596	k__Eukaryota;p__Ascomycota;c__Eurotiomycetes;o__Eurotiales;f__Aspergillaceae;g__Aspergillus;s__Aspergillus cristatus
map00010	K01623	4.1.2.13	YX4b_186861	k__Bacteria;p__Pseudomonadota;c__Gammaproteobacteria;o__Enterobacterales;f__Enterobacteriaceae;g__Klebsiella;s__Klebsiella pneumoniae
map00010	K01623	4.1.2.13	YX4b_186862	k__Bacteria;p__Pseudomonadota;c__Gammaproteobacteria;o__Enterobacterales;f__Enterobacteriaceae;g__Escherichia;s__Escherichia coli
map00010	K13953	1.1.1.1	YX4b_188149	k__Bacteria;p__Actinomycetota;c__Actinomycetes;o__Micrococcales;f__Microbacteriaceae;g__Leifsonia;s__Leifsonia sp. ALI-44-B
map00010	K01223	3.2.1.86	YX4b_189872	k__Bacteria;p__Bacillota;c__Clostridia
map00010	K00850	2.7.1.11	YX4b_190620	k__Bacteria;p__Pseudomonadota;c__Gammaproteobacteria;o__Enterobacterales;f__Erwiniaceae;g__Pantoea;s__Pantoea vagans
map00010	K14085	1.2.1.31||1.2.1.8||1.2.1.3	YX4b_190695	k__Eukaryota;p__Zoopagomycota;c__Kickxellomycetes;o__Kickxellales;f__Kickxellaceae
map00010	K00128	1.2.1.3	YX4b_192006	k__Bacteria;p__Pseudomonadota;c__Alphaproteobacteria;o__Caulobacterales;f__Caulobacteraceae;g__Brevundimonas
map00010	K01689	4.2.1.11	YX4b_192057	k__Eukaryota
map00010	K01689	4.2.1.11	YX4b_192058	k__Eukaryota;p__Chytridiomycota;c__Chytridiomycetes;o__Chytridiales;f__Chytriomycetaceae
map00010	K01810	5.3.1.9	YX4b_192581	k__Bacteria;p__Pseudomonadota;c__Gammaproteobacteria;o__Xanthomonadales;f__Xanthomonadaceae;g__Luteimonas
map00010	K01006	2.7.9.1	YX4b_192828	k__Bacteria;p__Pseudomonadota;c__Alphaproteobacteria;o__Caulobacterales;f__Caulobacteraceae;g__Brevundimonas
map00010	K00886	2.7.1.63	YX4b_19379	k__Bacteria;p__Actinomycetota;c__Actinomycetes
map00010	K00002	1.1.1.2	YX4b_195330	k__Eukaryota;p__Ascomycota;c__Eurotiomycetes;o__Eurotiales;f__Aspergillaceae;g__Aspergillus
map00010	K01007	2.7.9.2	YX4b_19550	k__Bacteria
map00010	K00001	1.1.1.1	YX4b_195642	k__Bacteria;p__Pseudomonadota;c__Gammaproteobacteria;o__Moraxellales;f__Moraxellaceae;g__Alkanindiges;s__Alkanindiges illinoisensis
map00010	K00134	1.2.1.12	YX4b_19567	k__Bacteria;p__Actinomycetota;c__Actinomycetes
map00010	K13953	1.1.1.1	YX4b_196116	k__Eukaryota;p__Ascomycota;c__Eurotiomycetes;o__Eurotiales;f__Aspergillaceae;g__Aspergillus;s__Aspergillus wentii
map00010	K03841	3.1.3.11	YX4b_196567	k__Bacteria;p__Pseudomonadota;c__Gammaproteobacteria;o__Moraxellales;f__Moraxellaceae
map00010	K00138	1.2.1.-	YX4b_196968	k__Bacteria;p__Pseudomonadota;c__Alphaproteobacteria;o__Rhodobacterales;f__Paracoccaceae;g__Paracoccus
map00010	K00844	2.7.1.1	YX4b_197151	Unknown
map00010	K00844	2.7.1.1	YX4b_197153	Unknown
map00010	K01596	4.1.1.32	YX4b_200303	k__Bacteria;p__Actinomycetota;c__Actinomycetes;o__Micrococcales;f__Microbacteriaceae;g__Leifsonia;s__Leifsonia sp. ALI-44-B
map00010	K01596	4.1.1.32	YX4b_200304	k__Bacteria;p__Actinomycetota;c__Actinomycetes;o__Micrococcales;f__Microbacteriaceae;g__Leifsonia;s__Leifsonia sp. ALI-44-B
map00010	K13953	1.1.1.1	YX4b_200383	k__Bacteria;p__Actinomycetota;c__Actinomycetes
map00010	K01803	5.3.1.1	YX4b_200467	k__Bacteria;p__Pseudomonadota;c__Gammaproteobacteria;o__Unclassified;f__Unclassified;g__Unclassified;s__Gammaproteobacteria bacterium 2W06
map00010	K00121	1.1.1.284||1.1.1.1	YX4b_201446	k__Bacteria;p__Pseudomonadota;c__Alphaproteobacteria;o__Caulobacterales;f__Caulobacteraceae;g__Brevundimonas
map00010	K01803	5.3.1.1	YX4b_20247	k__Bacteria;p__Pseudomonadota;c__Alphaproteobacteria;o__Caulobacterales;f__Caulobacteraceae;g__Brevundimonas;s__Brevundimonas sp.
map00010	K14085	1.2.1.31||1.2.1.8||1.2.1.3	YX4b_203569	Unclassified
map00010	K00382	1.8.1.4	YX4b_204526	k__Bacteria;p__Actinomycetota;c__Actinomycetes
map00010	K00873	2.7.1.40	YX4b_204800	k__Bacteria;p__Pseudomonadota;c__Gammaproteobacteria;o__Pseudomonadales;f__Pseudomonadaceae;g__Pseudomonas;s__Pseudomonas aeruginosa
map00010	K01610	4.1.1.49	YX4b_205532	k__Bacteria;p__Pseudomonadota;c__Alphaproteobacteria;o__Sphingomonadales;f__Sphingomonadaceae;g__Sphingomonas;s__Sphingomonas sp. AX6
map00010	K01689	4.2.1.11	YX4b_208434	k__Bacteria;p__Pseudomonadota;c__Gammaproteobacteria;o__Xanthomonadales;f__Xanthomonadaceae
map00010	K00161	1.2.4.1	YX4b_209515	k__Eukaryota;p__Ascomycota
map00010	K00138	1.2.1.-	YX4b_210094	k__Bacteria;p__Pseudomonadota;c__Alphaproteobacteria;o__Rhodobacterales;f__Paracoccaceae;g__Paracoccus
map00010	K01007	2.7.9.2	YX4b_211378	k__Bacteria;p__Pseudomonadota;c__Gammaproteobacteria;o__Moraxellales;f__Moraxellaceae
map00010	K02446	3.1.3.11	YX4b_211696	k__Bacteria;p__Actinomycetota;c__Actinomycetes;o__Micrococcales;f__Microbacteriaceae
map00010	K01624	4.1.2.13	YX4b_211697	k__Bacteria;p__Actinomycetota;c__Actinomycetes;o__Micrococcales;f__Microbacteriaceae
map00010	K00128	1.2.1.3	YX4b_213013	Unclassified
map00010	K00161	1.2.4.1	YX4b_213786	k__Eukaryota
map00010	K00927	2.7.2.3	YX4b_213852	k__Bacteria;p__Pseudomonadota;c__Gammaproteobacteria;o__Xanthomonadales;f__Xanthomonadaceae
map00010	K01895	6.2.1.1	YX4b_214607	k__Bacteria;p__Actinomycetota;c__Actinomycetes;o__Micrococcales;f__Micrococcaceae;g__Rothia
map00010	K00382	1.8.1.4	YX4b_215155	k__Eukaryota
map00010	K15633	5.4.2.12	YX4b_216849	k__Bacteria;p__Pseudomonadota;c__Gammaproteobacteria;o__Moraxellales;f__Moraxellaceae;g__Alkanindiges;s__Alkanindiges hydrocarboniclasticus
map00010	K01689	4.2.1.11	YX4b_217089	k__Bacteria;p__Pseudomonadota;c__Alphaproteobacteria;o__Caulobacterales;f__Caulobacteraceae;g__Brevundimonas
map00010	K00161	1.2.4.1	YX4b_217091	k__Bacteria;p__Pseudomonadota;c__Alphaproteobacteria;o__Caulobacterales;f__Caulobacteraceae;g__Brevundimonas
map00010	K00134	1.2.1.12	YX4b_218934	k__Bacteria;p__Pseudomonadota;c__Alphaproteobacteria;o__Caulobacterales;f__Caulobacteraceae;g__Brevundimonas;s__Brevundimonas diminuta
map00010	K00128	1.2.1.3	YX4b_22261	k__Bacteria
map00010	K10705	1.2.1.12	YX4b_222810	Unclassified
map00010	K00844	2.7.1.1	YX4b_226094	Unknown
map00010	K00128	1.2.1.3	YX4b_226104	Unclassified
map00010	K15779	5.4.2.2||5.4.2.7	YX4b_226998	k__Eukaryota
map00010	K15779	5.4.2.2||5.4.2.7	YX4b_226999	k__Eukaryota;p__Mucoromycota;c__Mortierellomycetes;o__Mortierellales;f__Mortierellaceae
map00010	K08074	2.7.1.147	YX4b_229099	Unknown
map00010	K00163	1.2.4.1	YX4b_229357	k__Bacteria;p__Actinomycetota;c__Actinomycetes;o__Micrococcales;f__Microbacteriaceae
map00010	K00927	2.7.2.3	YX4b_232989	k__Bacteria;p__Pseudomonadota;c__Alphaproteobacteria;o__Caulobacterales;f__Caulobacteraceae;g__Brevundimonas
map00010	K00873	2.7.1.40	YX4b_233122	k__Bacteria;p__Actinomycetota;c__Actinomycetes;o__Micrococcales;f__Microbacteriaceae;g__Okibacterium;s__Okibacterium fritillariae
map00010	K00128	1.2.1.3	YX4b_236403	Unclassified
map00010	K01895	6.2.1.1	YX4b_237260	k__Bacteria
map00010	K01895	6.2.1.1	YX4b_237261	k__Bacteria
map00010	K15633	5.4.2.12	YX4b_240093	k__Eukaryota
map00010	K01835	5.4.2.2	YX4b_242472	k__Eukaryota;p__Ascomycota;c__Eurotiomycetes;o__Eurotiales;f__Aspergillaceae;g__Aspergillus;s__Aspergillus chevalieri
map00010	K00134	1.2.1.12	YX4b_244429	k__Bacteria;p__Pseudomonadota;c__Alphaproteobacteria;o__Sphingomonadales;f__Sphingomonadaceae;g__Sphingomonas;s__Sphingomonas sp. AX6
map00010	K14085	1.2.1.31||1.2.1.8||1.2.1.3	YX4b_246398	k__Eukaryota;p__Zoopagomycota;c__Kickxellomycetes;o__Kickxellales;f__Kickxellaceae
map00010	K00845	2.7.1.2	YX4b_246594	k__Bacteria;p__Pseudomonadota;c__Alphaproteobacteria;o__Caulobacterales;f__Caulobacteraceae;g__Brevundimonas
map00010	K01895	6.2.1.1	YX4b_248636	k__Bacteria;p__Pseudomonadota;c__Alphaproteobacteria;o__Sphingomonadales;f__Sphingomonadaceae;g__Sphingomonas;s__Sphingomonas sp. AX6
map00010	K01895	6.2.1.1	YX4b_249807	k__Bacteria;p__Pseudomonadota;c__Alphaproteobacteria;o__Caulobacterales;f__Caulobacteraceae;g__Brevundimonas
map00010	K01895	6.2.1.1	YX4b_251404	k__Bacteria
map00010	K01835	5.4.2.2	YX4b_25289	k__Bacteria;p__Actinomycetota;c__Actinomycetes;o__Micrococcales;f__Microbacteriaceae;g__Okibacterium;s__Okibacterium fritillariae
map00010	K00002	1.1.1.2	YX4b_255599	k__Eukaryota;p__Ascomycota;c__Eurotiomycetes;o__Eurotiales;f__Aspergillaceae;g__Penicillium
map00010	K00002	1.1.1.2	YX4b_255600	k__Eukaryota;p__Ascomycota;c__Eurotiomycetes;o__Eurotiales;f__Aspergillaceae;g__Penicillium
map00010	K00850	2.7.1.11	YX4b_255891	Unknown
map00010	K01810	5.3.1.9	YX4b_256147	Unclassified
map00010	K01689	4.2.1.11	YX4b_257152	k__Eukaryota;p__Chytridiomycota;c__Chytridiomycetes;o__Rhizophlyctidales;f__Borealophlyctidaceae;g__Borealophlyctis;s__Borealophlyctis nickersoniae
map00010	K00002	1.1.1.2	YX4b_25729	k__Eukaryota;p__Basidiomycota;c__Agaricomycetes;o__Cantharellales;f__Botryobasidiaceae;g__Botryobasidium;s__Botryobasidium botryosum
map00010	K00382	1.8.1.4	YX4b_258918	k__Bacteria;p__Pseudomonadota;c__Alphaproteobacteria;o__Caulobacterales;f__Caulobacteraceae;g__Brevundimonas
map00010	K15633	5.4.2.12	YX4b_259673	k__Eukaryota;p__Chytridiomycota;c__Chytridiomycetes;o__Polychytriales;f__Unclassified;g__Polychytrium;s__Polychytrium aggregatum
map00010	K01895	6.2.1.1	YX4b_259875	k__Bacteria;p__Actinomycetota;c__Actinomycetes;o__Micrococcales;f__Microbacteriaceae;g__Okibacterium;s__Okibacterium fritillariae
map00010	K00382	1.8.1.4	YX4b_261436	k__Bacteria;p__Pseudomonadota;c__Gammaproteobacteria;o__Xanthomonadales;f__Xanthomonadaceae
map00010	K00844	2.7.1.1	YX4b_262136	k__Eukaryota;p__Chytridiomycota;c__Neocallimastigomycetes;o__Neocallimastigales;f__Neocallimastigaceae
map00010	K00128	1.2.1.3	YX4b_263646	k__Eukaryota;p__Ascomycota;c__Eurotiomycetes;o__Eurotiales;f__Aspergillaceae;g__Aspergillus
map00010	K15778	5.4.2.8||5.4.2.2	YX4b_266977	k__Bacteria;p__Pseudomonadota;c__Alphaproteobacteria;o__Caulobacterales;f__Caulobacteraceae;g__Brevundimonas
map00010	K00382	1.8.1.4	YX4b_269484	k__Bacteria;p__Pseudomonadota;c__Alphaproteobacteria;o__Caulobacterales;f__Caulobacteraceae;g__Brevundimonas
map00010	K01810	5.3.1.9	YX4b_271341	k__Bacteria;p__Pseudomonadota;c__Alphaproteobacteria;o__Caulobacterales;f__Caulobacteraceae;g__Brevundimonas;s__Brevundimonas guildfordensis
map00010	K00844	2.7.1.1	YX4b_272115	k__Eukaryota;p__Ascomycota;c__Eurotiomycetes;o__Eurotiales;f__Aspergillaceae;g__Aspergillus;s__Aspergillus chevalieri
map00010	K00134	1.2.1.12	YX4b_274512	k__Bacteria;p__Bacteroidota;c__Sphingobacteriia;o__Sphingobacteriales;f__Sphingobacteriaceae;g__Sphingobacterium
map00010	K00128	1.2.1.3	YX4b_276002	k__Bacteria;p__Actinomycetota;c__Actinomycetes;o__Micrococcales;f__Microbacteriaceae;g__Leifsonia;s__Leifsonia sp. ALI-44-B
map00010	K01568	4.1.1.1	YX4b_279109	k__Eukaryota;p__Ascomycota;c__Eurotiomycetes;o__Eurotiales;f__Aspergillaceae;g__Aspergillus;s__Aspergillus terreus
map00010	K00844	2.7.1.1	YX4b_279162	k__Eukaryota;p__Ascomycota
map00010	K00844	2.7.1.1	YX4b_279164	k__Eukaryota;p__Chytridiomycota;c__Neocallimastigomycetes;o__Neocallimastigales;f__Neocallimastigaceae
map00010	K00844	2.7.1.1	YX4b_280026	k__Eukaryota;p__Chytridiomycota;c__Chytridiomycetes
map00010	K00873	2.7.1.40	YX4b_280379	k__Bacteria;p__Pseudomonadota;c__Gammaproteobacteria;o__Enterobacterales;f__Erwiniaceae;g__Pantoea;s__Pantoea vagans
map00010	K00873	2.7.1.40	YX4b_280380	k__Bacteria;p__Pseudomonadota;c__Gammaproteobacteria;o__Enterobacterales;f__Erwiniaceae;g__Pantoea;s__Pantoea vagans
map00010	K00873	2.7.1.40	YX4b_280381	k__Bacteria;p__Pseudomonadota;c__Gammaproteobacteria;o__Enterobacterales;f__Erwiniaceae;g__Pantoea;s__Pantoea vagans
map00010	K01895	6.2.1.1	YX4b_281328	k__Bacteria;p__Pseudomonadota;c__Gammaproteobacteria;o__Moraxellales;f__Moraxellaceae;g__Alkanindiges
map00010	K01623	4.1.2.13	YX4b_28171	k__Bacteria;p__Pseudomonadota;c__Gammaproteobacteria;o__Oceanospirillales;f__Alcanivoracaceae;g__Alcanivorax;s__Alcanivorax quisquiliarum
map00010	K00850	2.7.1.11	YX4b_281756	k__Bacteria;p__Pseudomonadota;c__Gammaproteobacteria;o__Enterobacterales;f__Erwiniaceae;g__Pantoea;s__Pantoea vagans
map00010	K01834	5.4.2.11	YX4b_282541	k__Bacteria;p__Pseudomonadota;c__Alphaproteobacteria;o__Caulobacterales;f__Caulobacteraceae;g__Brevundimonas
map00010	K00844	2.7.1.1	YX4b_283842	k__Eukaryota;p__Chytridiomycota;c__Chytridiomycetes
map00010	K00927	2.7.2.3	YX4b_287998	k__Bacteria;p__Pseudomonadota;c__Gammaproteobacteria;o__Moraxellales;f__Moraxellaceae;g__Unclassified;s__Moraxellaceae bacterium
map00010	K00134	1.2.1.12	YX4b_288556	k__Bacteria;p__Actinomycetota;c__Actinomycetes
map00010	K01689	4.2.1.11	YX4b_288960	k__Bacteria;p__Pseudomonadota;c__Alphaproteobacteria;o__Caulobacterales;f__Caulobacteraceae;g__Brevundimonas
map00010	K00382	1.8.1.4	YX4b_289879	k__Bacteria;p__Pseudomonadota;c__Alphaproteobacteria;o__Maricaulales;f__Maricaulaceae;g__Marinicauda
map00010	K00001	1.1.1.1	YX4b_28999	k__Bacteria;p__Pseudomonadota;c__Gammaproteobacteria;o__Moraxellales;f__Moraxellaceae;g__Alkanindiges;s__Alkanindiges illinoisensis
map00010	K00128	1.2.1.3	YX4b_290276	k__Eukaryota;p__Ascomycota;c__Eurotiomycetes;o__Eurotiales;f__Aspergillaceae;g__Aspergillus;s__Aspergillus chevalieri
map00010	K01785	5.1.3.3	YX4b_29133	k__Eukaryota;p__Zoopagomycota;c__Basidiobolomycetes;o__Basidiobolales;f__Basidiobolaceae;g__Basidiobolus;s__Basidiobolus meristosporus
map00010	K00128	1.2.1.3	YX4b_29866	k__Eukaryota;p__Ascomycota;c__Eurotiomycetes;o__Eurotiales;f__Aspergillaceae;g__Aspergillus;s__Aspergillus ruber
map00010	K00128	1.2.1.3	YX4b_300227	k__Bacteria
map00010	K00845	2.7.1.2	YX4b_301634	k__Bacteria;p__Pseudomonadota;c__Alphaproteobacteria
map00010	K01803	5.3.1.1	YX4b_301900	k__Bacteria;p__Pseudomonadota;c__Gammaproteobacteria
map00010	K01803	5.3.1.1	YX4b_301902	k__Eukaryota
map00010	K01596	4.1.1.32	YX4b_303089	k__Bacteria;p__Pseudomonadota;c__Gammaproteobacteria;o__Moraxellales;f__Moraxellaceae;g__Alkanindiges;s__Alkanindiges illinoisensis
map00010	K15634	5.4.2.11	YX4b_303160	k__Bacteria;p__Actinomycetota;c__Actinomycetes;o__Micrococcales;f__Microbacteriaceae;g__Leifsonia;s__Leifsonia sp. ALI-44-B
map00010	K00844	2.7.1.1	YX4b_304610	k__Eukaryota;p__Ascomycota;c__Eurotiomycetes;o__Eurotiales;f__Aspergillaceae;g__Aspergillus;s__Aspergillus chevalieri
map00010	K00873	2.7.1.40	YX4b_308008	k__Bacteria;p__Pseudomonadota;c__Alphaproteobacteria;o__Caulobacterales;f__Caulobacteraceae;g__Brevundimonas
map00010	K01223	3.2.1.86	YX4b_310204	k__Bacteria;p__Bacillota;c__Bacilli;o__Lactobacillales;f__Lactobacillaceae;g__Liquorilactobacillus;s__Liquorilactobacillus nagelii
map00010	K01624	4.1.2.13	YX4b_310477	k__Eukaryota;p__Ascomycota;c__Eurotiomycetes;o__Eurotiales;f__Aspergillaceae;g__Aspergillus;s__Aspergillus glaucus
map00010	K00627	2.3.1.12	YX4b_311743	k__Bacteria;p__Actinomycetota;c__Actinomycetes;o__Micrococcales;f__Microbacteriaceae
map00010	K00844	2.7.1.1	YX4b_312573	k__Eukaryota;p__Chytridiomycota;c__Chytridiomycetes
map00010	K00162	1.2.4.1	YX4b_312733	k__Eukaryota
map00010	K00016	1.1.1.27	YX4b_313369	k__Bacteria;p__Actinomycetota;c__Actinomycetes
map00010	K00128	1.2.1.3	YX4b_313789	k__Eukaryota;p__Ascomycota;c__Eurotiomycetes;o__Eurotiales;f__Aspergillaceae;g__Aspergillus;s__Aspergillus cristatus
map00010	K00627	2.3.1.12	YX4b_314122	k__Bacteria;p__Actinomycetota;c__Actinomycetes;o__Micrococcales;f__Micrococcaceae;g__Rothia;s__Rothia amarae
map00010	K01689	4.2.1.11	YX4b_315083	k__Bacteria;p__Actinomycetota;c__Actinomycetes;o__Micrococcales;f__Microbacteriaceae
map00010	K01895	6.2.1.1	YX4b_318493	k__Bacteria;p__Pseudomonadota;c__Alphaproteobacteria;o__Caulobacterales;f__Caulobacteraceae;g__Brevundimonas;s__Brevundimonas sp. 67-6
map00010	K00927	2.7.2.3	YX4b_319904	k__Eukaryota;p__Chytridiomycota;c__Chytridiomycetes;o__Chytridiales;f__Chytriomycetaceae;g__Rhizoclosmatium;s__Rhizoclosmatium hyalinum
map00010	K00873	2.7.1.40	YX4b_321095	k__Eukaryota;p__Ascomycota;c__Eurotiomycetes;o__Eurotiales;f__Aspergillaceae;g__Aspergillus
map00010	K01895	6.2.1.1	YX4b_321892	k__Bacteria;p__Pseudomonadota;c__Gammaproteobacteria;o__Xanthomonadales;f__Xanthomonadaceae;g__Luteimonas;s__Luteimonas sp. XNQY3
map00010	K00001	1.1.1.1	YX4b_324168	k__Bacteria;p__Pseudomonadota;c__Alphaproteobacteria;o__Caulobacterales;f__Caulobacteraceae;g__Brevundimonas
map00010	K00016	1.1.1.27	YX4b_324485	k__Bacteria;p__Pseudomonadota;c__Alphaproteobacteria;o__Sphingomonadales;f__Sphingomonadaceae;g__Sphingomonas;s__Sphingomonas sp. AX6
map00010	K03841	3.1.3.11	YX4b_325195	k__Bacteria;p__Pseudomonadota;c__Gammaproteobacteria;o__Xanthomonadales;f__Xanthomonadaceae
map00010	K00128	1.2.1.3	YX4b_325353	k__Bacteria;p__Pseudomonadota;c__Alphaproteobacteria;o__Caulobacterales;f__Caulobacteraceae;g__Brevundimonas
map00010	K00845	2.7.1.2	YX4b_325636	k__Bacteria;p__Pseudomonadota;c__Alphaproteobacteria;o__Caulobacterales;f__Caulobacteraceae;g__Brevundimonas;s__Brevundimonas guildfordensis
map00010	K00627	2.3.1.12	YX4b_326449	k__Bacteria;p__Pseudomonadota;c__Gammaproteobacteria;o__Moraxellales;f__Moraxellaceae;g__Alkanindiges;s__Alkanindiges illinoisensis
map00010	K00382	1.8.1.4	YX4b_326774	k__Bacteria
map00010	K01624	4.1.2.13	YX4b_327226	k__Bacteria;p__Pseudomonadota;c__Gammaproteobacteria;o__Moraxellales;f__Moraxellaceae;g__Alkanindiges;s__Alkanindiges hydrocarboniclasticus
map00010	K01834	5.4.2.11	YX4b_332380	k__Bacteria;p__Pseudomonadota;c__Alphaproteobacteria;o__Caulobacterales;f__Caulobacteraceae;g__Brevundimonas
map00010	K13953	1.1.1.1	YX4b_333174	k__Bacteria;p__Actinomycetota;c__Actinomycetes;o__Micrococcales;f__Micrococcaceae;g__Rothia;s__Rothia sp. ND6WE1A
map00010	K01895	6.2.1.1	YX4b_334268	k__Bacteria;p__Pseudomonadota;c__Gammaproteobacteria;o__Xanthomonadales;f__Xanthomonadaceae;g__Luteimonas;s__Luteimonas sp. YGD11-2
map00010	K15633	5.4.2.12	YX4b_335649	k__Eukaryota;p__Ascomycota;c__Unclassified;o__Unclassified;f__Unclassified;g__Saitoella;s__Saitoella complicata
map00010	K15633	5.4.2.12	YX4b_335650	k__Eukaryota
map00010	K00001	1.1.1.1	YX4b_336699	k__Bacteria;p__Pseudomonadota;c__Alphaproteobacteria;o__Caulobacterales;f__Caulobacteraceae;g__Brevundimonas;s__Brevundimonas sp.
map00010	K00128	1.2.1.3	YX4b_337007	k__Eukaryota;p__Ascomycota;c__Eurotiomycetes;o__Eurotiales;f__Aspergillaceae;g__Aspergillus
map00010	K00121	1.1.1.284||1.1.1.1	YX4b_337967	k__Bacteria;p__Pseudomonadota;c__Alphaproteobacteria;o__Caulobacterales;f__Caulobacteraceae;g__Brevundimonas
map00010	K00128	1.2.1.3	YX4b_339409	k__Bacteria;p__Planctomycetota;c__Planctomycetia;o__Isosphaerales;f__Isosphaeraceae;g__Tautonia
map00010	K00128	1.2.1.3	YX4b_339410	k__Eukaryota;p__Ascomycota;c__Sordariomycetes;o__Xylariales;f__Xylariaceae;g__Xylaria;s__Xylaria sp. CBS 124048
map00010	K01803	5.3.1.1	YX4b_339841	k__Bacteria;p__Pseudomonadota;c__Gammaproteobacteria;o__Enterobacterales
map00010	K01834	5.4.2.11	YX4b_340484	k__Bacteria;p__Pseudomonadota;c__Alphaproteobacteria;o__Caulobacterales;f__Caulobacteraceae;g__Brevundimonas
map00010	K01803	5.3.1.1	YX4b_34196	k__Bacteria;p__Pseudomonadota;c__Alphaproteobacteria;o__Caulobacterales;f__Caulobacteraceae;g__Brevundimonas
map00010	K00162	1.2.4.1	YX4b_343558	k__Bacteria;p__Pseudomonadota;c__Alphaproteobacteria;o__Caulobacterales;f__Caulobacteraceae;g__Brevundimonas;s__Brevundimonas diminuta
map00010	K01810	5.3.1.9	YX4b_344809	k__Eukaryota;p__Blastocladiomycota
map00010	K00627	2.3.1.12	YX4b_345468	k__Eukaryota;p__Ascomycota;c__Eurotiomycetes;o__Eurotiales;f__Aspergillaceae
map00010	K00134	1.2.1.12	YX4b_346240	k__Bacteria;p__Pseudomonadota;c__Gammaproteobacteria;o__Moraxellales;f__Moraxellaceae;g__Alkanindiges
map00010	K01895	6.2.1.1	YX4b_346862	k__Bacteria;p__Actinomycetota;c__Actinomycetes;o__Micrococcales;f__Microbacteriaceae
map00010	K00844	2.7.1.1	YX4b_34770	k__Eukaryota
map00010	K00002	1.1.1.2	YX4b_347765	k__Eukaryota;p__Ascomycota;c__Eurotiomycetes;o__Eurotiales;f__Aspergillaceae;g__Penicillium;s__Penicillium riverlandense
map00010	K01895	6.2.1.1	YX4b_348804	k__Bacteria
map00010	K01596	4.1.1.32	YX4b_349006	k__Bacteria;p__Pseudomonadota;c__Alphaproteobacteria;o__Caulobacterales;f__Caulobacteraceae;g__Brevundimonas
map00010	K01895	6.2.1.1	YX4b_351791	k__Bacteria;p__Bacteroidota;c__Cytophagia;o__Cytophagales;f__Amoebophilaceae;g__Cardinium
map00010	K13997	-	YX4b_352600	k__Bacteria;p__Pseudomonadota
map00010	K13997	-	YX4b_352601	k__Eukaryota;p__Zoopagomycota;c__Basidiobolomycetes;o__Basidiobolales;f__Basidiobolaceae;g__Basidiobolus;s__Basidiobolus meristosporus
map00010	K01006	2.7.9.1	YX4b_352961	k__Bacteria;p__Pseudomonadota;c__Alphaproteobacteria
map00010	K00382	1.8.1.4	YX4b_354780	k__Bacteria;p__Pseudomonadota;c__Alphaproteobacteria;o__Caulobacterales;f__Caulobacteraceae;g__Brevundimonas
map00010	K15633	5.4.2.12	YX4b_356009	k__Eukaryota;p__Ascomycota;c__Eurotiomycetes;o__Eurotiales;f__Aspergillaceae;g__Aspergillus
map00010	K15633	5.4.2.12	YX4b_356010	k__Eukaryota;p__Ascomycota;c__Eurotiomycetes;o__Eurotiales;f__Aspergillaceae
map00010	K00134	1.2.1.12	YX4b_356984	k__Eukaryota
map00010	K00162	1.2.4.1	YX4b_360064	k__Eukaryota;p__Ascomycota
map00010	K15779	5.4.2.2||5.4.2.7	YX4b_360748	k__Eukaryota;p__Mucoromycota;c__Glomeromycetes;o__Entrophosporales;f__Entrophosporaceae;g__Entrophospora;s__Entrophospora sp. SA101
map00010	K01689	4.2.1.11	YX4b_362337	k__Bacteria;p__Actinomycetota;c__Actinomycetes
map00010	K01810	5.3.1.9	YX4b_362569	k__Eukaryota;p__Ascomycota;c__Eurotiomycetes;o__Eurotiales;f__Aspergillaceae;g__Aspergillus
map00010	K00163	1.2.4.1	YX4b_364314	k__Bacteria;p__Pseudomonadota;c__Gammaproteobacteria;o__Moraxellales;f__Moraxellaceae;g__Acinetobacter
map00010	K00161	1.2.4.1	YX4b_365815	k__Eukaryota;p__Zoopagomycota;c__Kickxellomycetes;o__Kickxellales;f__Kickxellaceae;g__Coemansia
map00010	K00128	1.2.1.3	YX4b_366215	k__Bacteria
map00010	K00128	1.2.1.3	YX4b_366216	k__Bacteria;p__Planctomycetota;c__Planctomycetia;o__Isosphaerales;f__Isosphaeraceae;g__Tautonia
map00010	K00128	1.2.1.3	YX4b_366217	k__Bacteria
map00010	K00873	2.7.1.40	YX4b_366969	k__Eukaryota;p__Ascomycota;c__Eurotiomycetes;o__Eurotiales;f__Aspergillaceae;g__Aspergillus
map00010	K00161	1.2.4.1	YX4b_367003	k__Bacteria;p__Bacillota;c__Bacilli;o__Lactobacillales;f__Lactobacillaceae;g__Liquorilactobacillus;s__Liquorilactobacillus nagelii
map00010	K00844	2.7.1.1	YX4b_368219	k__Eukaryota;p__Ascomycota;c__Pneumocystomycetes;o__Pneumocystales;f__Pneumocystaceae;g__Pneumocystis
map00010	K00850	2.7.1.11	YX4b_369171	k__Bacteria;p__Chloroflexota;c__Unclassified;o__Unclassified;f__Unclassified;g__Unclassified;s__Chloroflexota bacterium
map00010	K00850	2.7.1.11	YX4b_369172	k__Bacteria
map00010	K01895	6.2.1.1	YX4b_370554	k__Eukaryota;p__Ascomycota
map00010	K00873	2.7.1.40	YX4b_373110	Unclassified
map00010	K00627	2.3.1.12	YX4b_373199	k__Eukaryota
map00010	K00627	2.3.1.12	YX4b_373200	k__Eukaryota;p__Mucoromycota;c__Glomeromycetes;o__Diversisporales;f__Acaulosporaceae;g__Acaulospora;s__Acaulospora colombiana
map00010	K01834	5.4.2.11	YX4b_374482	k__Bacteria;p__Actinomycetota;c__Actinomycetes;o__Micrococcales;f__Micrococcaceae;g__Rothia
map00010	K13953	1.1.1.1	YX4b_374622	k__Eukaryota;p__Ascomycota;c__Eurotiomycetes;o__Eurotiales;f__Aspergillaceae;g__Penicillium;s__Penicillium hispanicum
map00010	K00873	2.7.1.40	YX4b_377159	k__Bacteria;p__Pseudomonadota;c__Gammaproteobacteria;o__Enterobacterales;f__Erwiniaceae;g__Pantoea;s__Pantoea vagans
map00010	K00844	2.7.1.1	YX4b_378972	k__Eukaryota;p__Chytridiomycota;c__Chytridiomycetes;o__Chytridiales;f__Chytridiaceae;g__Phlyctochytrium;s__Phlyctochytrium bullatum
map00010	K00844	2.7.1.1	YX4b_378973	k__Eukaryota;p__Chytridiomycota;c__Chytridiomycetes;o__Rhizophlyctidales;f__Rhizophlyctidaceae;g__Rhizophlyctis;s__Rhizophlyctis rosea
map00010	K15778	5.4.2.8||5.4.2.2	YX4b_379383	k__Bacteria;p__Pseudomonadota;c__Gammaproteobacteria;o__Xanthomonadales;f__Xanthomonadaceae;g__Unclassified
map00010	K00844	2.7.1.1	YX4b_380242	Unknown
map00010	K01596	4.1.1.32	YX4b_380493	k__Bacteria;p__Actinomycetota;c__Actinomycetes
map00010	K00845	2.7.1.2	YX4b_381667	k__Bacteria;p__Pseudomonadota;c__Gammaproteobacteria;o__Cellvibrionales;f__Cellvibrionaceae;g__Cellvibrio;s__Cellvibrio sp. pealriver
map00010	K00161	1.2.4.1	YX4b_383928	k__Bacteria;p__Pseudomonadota;c__Alphaproteobacteria;o__Caulobacterales;f__Caulobacteraceae;g__Brevundimonas
map00010	K13997	-	YX4b_384295	k__Bacteria;p__Chloroflexota;c__Unclassified;o__Unclassified;f__Unclassified;g__Unclassified;s__Chloroflexota bacterium
map00010	K15778	5.4.2.8||5.4.2.2	YX4b_385980	k__Bacteria;p__Pseudomonadota;c__Gammaproteobacteria;o__Moraxellales;f__Moraxellaceae;g__Alkanindiges;s__Alkanindiges illinoisensis
map00010	K01785	5.1.3.3	YX4b_390452	k__Eukaryota;p__Ascomycota;c__Eurotiomycetes;o__Eurotiales;f__Aspergillaceae;g__Aspergillus;s__Aspergillus glaucus
map00010	K00627	2.3.1.12	YX4b_392113	k__Bacteria;p__Actinomycetota;c__Actinomycetes;o__Mycobacteriales;f__Corynebacteriaceae;g__Corynebacterium;s__Corynebacterium sp. HMSC070H05
map00010	K00162	1.2.4.1	YX4b_392520	k__Bacteria;p__Pseudomonadota;c__Alphaproteobacteria;o__Caulobacterales;f__Caulobacteraceae;g__Brevundimonas
map00010	K01596	4.1.1.32	YX4b_393884	k__Bacteria;p__Pseudomonadota;c__Alphaproteobacteria;o__Caulobacterales;f__Caulobacteraceae;g__Brevundimonas
map00010	K01596	4.1.1.32	YX4b_393885	k__Bacteria;p__Pseudomonadota;c__Alphaproteobacteria;o__Caulobacterales;f__Caulobacteraceae;g__Brevundimonas
map00010	K00382	1.8.1.4	YX4b_395351	k__Bacteria;p__Pseudomonadota;c__Alphaproteobacteria;o__Caulobacterales;f__Caulobacteraceae;g__Brevundimonas
map00010	K00627	2.3.1.12	YX4b_395352	k__Bacteria;p__Pseudomonadota;c__Alphaproteobacteria;o__Caulobacterales;f__Caulobacteraceae;g__Brevundimonas
map00010	K00927	2.7.2.3	YX4b_397286	k__Eukaryota
map00010	K03841	3.1.3.11	YX4b_398879	Unclassified
map00010	K01623	4.1.2.13	YX4b_400270	k__Eukaryota;p__Blastocladiomycota;c__Blastocladiomycetes;o__Blastocladiales;f__Catenariaceae;g__Catenaria;s__Catenaria anguillulae
map00010	K15778	5.4.2.8||5.4.2.2	YX4b_400555	k__Bacteria;p__Pseudomonadota;c__Alphaproteobacteria;o__Caulobacterales;f__Caulobacteraceae;g__Brevundimonas
map00010	K01835	5.4.2.2	YX4b_4021	k__Bacteria;p__Actinomycetota;c__Actinomycetes;o__Micrococcales;f__Microbacteriaceae;g__Leifsonia;s__Leifsonia sp. ALI-44-B
map00010	K00382	1.8.1.4	YX4b_41064	k__Bacteria;p__Pseudomonadota;c__Alphaproteobacteria;o__Caulobacterales;f__Caulobacteraceae;g__Brevundimonas
map00010	K00121	1.1.1.284||1.1.1.1	YX4b_41254	k__Bacteria;p__Pseudomonadota;c__Gammaproteobacteria;o__Moraxellales;f__Moraxellaceae;g__Alkanindiges;s__Alkanindiges illinoisensis
map00010	K00128	1.2.1.3	YX4b_42261	k__Bacteria;p__Actinomycetota;c__Actinomycetes;o__Micrococcales;f__Microbacteriaceae
map00010	K01596	4.1.1.32	YX4b_42518	k__Bacteria;p__Pseudomonadota;c__Gammaproteobacteria;o__Unclassified;f__Unclassified;g__Unclassified;s__Gammaproteobacteria bacterium 2W06
map00010	K00873	2.7.1.40	YX4b_4845	k__Bacteria;p__Pseudomonadota;c__Alphaproteobacteria;o__Caulobacterales;f__Caulobacteraceae;g__Brevundimonas
map00010	K14085	1.2.1.31||1.2.1.8||1.2.1.3	YX4b_48582	k__Eukaryota;p__Zoopagomycota;c__Kickxellomycetes;o__Kickxellales;f__Kickxellaceae;g__Linderina;s__Linderina pennispora
map00010	K00850	2.7.1.11	YX4b_51643	k__Eukaryota;p__Ascomycota
map00010	K01596	4.1.1.32	YX4b_55748	k__Bacteria;p__Pseudomonadota;c__Alphaproteobacteria;o__Caulobacterales;f__Caulobacteraceae;g__Brevundimonas;s__Brevundimonas diminuta
map00010	K00163	1.2.4.1	YX4b_55962	k__Bacteria;p__Pseudomonadota;c__Gammaproteobacteria;o__Moraxellales;f__Moraxellaceae;g__Alkanindiges;s__Alkanindiges hydrocarboniclasticus
map00010	K13979	1.1.1.2	YX4b_58338	k__Bacteria;p__Actinomycetota;c__Actinomycetes;o__Micrococcales;f__Microbacteriaceae;g__Leifsonia;s__Leifsonia sp. ALI-44-B
map00010	K15633	5.4.2.12	YX4b_58352	k__Bacteria;p__Pseudomonadota;c__Gammaproteobacteria;o__Moraxellales;f__Moraxellaceae;g__Alkanindiges;s__Alkanindiges illinoisensis
map00010	K01623	4.1.2.13	YX4b_61973	k__Bacteria;p__Pseudomonadota
map00010	K02446	3.1.3.11	YX4b_62588	k__Bacteria;p__Actinomycetota;c__Actinomycetes;o__Micrococcales;f__Micrococcaceae;g__Rothia
map00010	K15633	5.4.2.12	YX4b_63942	k__Bacteria;p__Bacteroidota
map00010	K00129	1.2.1.5	YX4b_66569	k__Bacteria
map00010	K00129	1.2.1.5	YX4b_68450	Unclassified
map00010	K01792	5.1.3.15	YX4b_7037	k__Eukaryota;p__Ascomycota;c__Eurotiomycetes;o__Eurotiales;f__Aspergillaceae;g__Aspergillus
map00010	K01792	5.1.3.15	YX4b_7038	k__Eukaryota;p__Ascomycota;c__Eurotiomycetes;o__Eurotiales;f__Aspergillaceae;g__Aspergillus
map00010	K00134	1.2.1.12	YX4b_70678	k__Bacteria;p__Pseudomonadota;c__Alphaproteobacteria;o__Caulobacterales;f__Caulobacteraceae;g__Brevundimonas
map00010	K00382	1.8.1.4	YX4b_717	k__Eukaryota;p__Basidiomycota
map00010	K00129	1.2.1.5	YX4b_74812	k__Eukaryota;p__Basidiomycota;c__Atractiellomycetes;o__Atractiellales;f__Hoehnelomycetaceae;g__Atractiella;s__Atractiella rhizophila
map00010	K01596	4.1.1.32	YX4b_75545	k__Bacteria;p__Pseudomonadota;c__Gammaproteobacteria;o__Unclassified;f__Unclassified;g__Unclassified;s__Gammaproteobacteria bacterium 2W06
map00010	K01624	4.1.2.13	YX4b_76701	k__Bacteria;p__Pseudomonadota;c__Alphaproteobacteria;o__Caulobacterales;f__Caulobacteraceae;g__Brevundimonas
map00010	K01803	5.3.1.1	YX4b_77385	k__Eukaryota;p__Ascomycota;c__Eurotiomycetes;o__Eurotiales;f__Aspergillaceae;g__Aspergillus;s__Aspergillus glaucus
map00010	K00850	2.7.1.11	YX4b_78575	k__Bacteria;p__Pseudomonadota;c__Gammaproteobacteria;o__Enterobacterales;f__Erwiniaceae;g__Pantoea;s__Pantoea vagans
map00010	K01803	5.3.1.1	YX4b_79145	k__Bacteria;p__Pseudomonadota;c__Gammaproteobacteria;o__Moraxellales;f__Moraxellaceae;g__Alkanindiges
map00010	K00163	1.2.4.1	YX4b_79263	k__Bacteria;p__Actinomycetota;c__Actinomycetes;o__Micrococcales;f__Microbacteriaceae
map00010	K03841	3.1.3.11	YX4b_8071	k__Bacteria;p__Pseudomonadota;c__Gammaproteobacteria;o__Enterobacterales;f__Erwiniaceae;g__Pantoea;s__Pantoea vagans
map00010	K01810	5.3.1.9	YX4b_81427	k__Bacteria;p__Pseudomonadota;c__Gammaproteobacteria;o__Xanthomonadales;f__Xanthomonadaceae;g__Luteimonas;s__Luteimonas sp. YGD11-2
map00010	K00382	1.8.1.4	YX4b_83059	k__Bacteria;p__Pseudomonadota;c__Alphaproteobacteria;o__Caulobacterales;f__Caulobacteraceae;g__Brevundimonas
map00010	K25026	2.7.1.2	YX4b_83466	k__Bacteria;p__Actinomycetota;c__Actinomycetes;o__Micrococcales;f__Microbacteriaceae
map00010	K00873	2.7.1.40	YX4b_84267	k__Bacteria;p__Bacillota;c__Bacilli;o__Lactobacillales;f__Lactobacillaceae;g__Liquorilactobacillus;s__Liquorilactobacillus nagelii
map00010	K13979	1.1.1.2	YX4b_84429	k__Bacteria;p__Pseudomonadota;c__Alphaproteobacteria;o__Caulobacterales;f__Caulobacteraceae;g__Brevundimonas
map00010	K00002	1.1.1.2	YX4b_8477	k__Eukaryota;p__Ascomycota;c__Eurotiomycetes;o__Eurotiales;f__Aspergillaceae;g__Aspergillus;s__Aspergillus ruber
map00010	K00128	1.2.1.3	YX4b_84838	k__Bacteria
map00010	K00128	1.2.1.3	YX4b_84839	k__Bacteria;p__Cyanobacteriota;c__Cyanophyceae;o__Nostocales
map00010	K01624	4.1.2.13	YX4b_87283	k__Bacteria;p__Pseudomonadota;c__Alphaproteobacteria;o__Caulobacterales;f__Caulobacteraceae;g__Brevundimonas;s__Brevundimonas guildfordensis
map00010	K00134	1.2.1.12	YX4b_90505	k__Bacteria;p__Bacillota;c__Clostridia;o__Christensenellales;f__Christensenellaceae;g__Unclassified;s__Christensenellaceae bacterium
map00010	K03841	3.1.3.11	YX4b_91726	k__Eukaryota;p__Zoopagomycota
map00010	K03841	3.1.3.11	YX4b_91728	Unclassified
map00010	K00382	1.8.1.4	YX4b_93406	k__Bacteria;p__Pseudomonadota;c__Alphaproteobacteria;o__Caulobacterales;f__Caulobacteraceae;g__Brevundimonas
map00010	K00886	2.7.1.63	YX4b_96188	k__Bacteria;p__Actinomycetota;c__Actinomycetes;o__Micrococcales;f__Microbacteriaceae
map00010	K01596	4.1.1.32	YX4b_96531	k__Bacteria;p__Verrucomicrobiota;c__Unclassified;o__Unclassified;f__Unclassified;g__Unclassified;s__Verrucomicrobiota bacterium
map00010	K01006	2.7.9.1	YX4b_96665	k__Bacteria;p__Pseudomonadota;c__Alphaproteobacteria;o__Caulobacterales;f__Caulobacteraceae;g__Brevundimonas
map00010	K01810	5.3.1.9	YX4b_9762	k__Bacteria;p__Actinomycetota;c__Actinomycetes;o__Micrococcales;f__Microbacteriaceae
map00010	K25026	2.7.1.2	YX4b_97902	k__Bacteria;p__Actinomycetota;c__Actinomycetes;o__Micrococcales;f__Microbacteriaceae
map00010	K01084	3.1.3.9	YX4b_97931	Unknown
map00010	K01689	4.2.1.11	YX4b_98502	k__Bacteria;p__Pseudomonadota;c__Alphaproteobacteria;o__Caulobacterales;f__Caulobacteraceae;g__Brevundimonas
map00010	K01895	6.2.1.1	YX4b_99216	k__Bacteria;p__Actinomycetota;c__Actinomycetes;o__Micrococcales;f__Microbacteriaceae;g__Okibacterium;s__Okibacterium fritillariae
map00010	K00927	2.7.2.3	YX4c_107552	k__Bacteria
map00010	K00138	1.2.1.-	YX4c_107930	k__Bacteria;p__Pseudomonadota;c__Alphaproteobacteria;o__Rhodobacterales;f__Paracoccaceae;g__Paracoccus
map00010	K00927	2.7.2.3	YX4c_116293	Unknown
map00010	K01689	4.2.1.11	YX4c_125553	k__Bacteria;p__Pseudomonadota;c__Alphaproteobacteria;o__Rhodobacterales;f__Paracoccaceae;g__Paracoccus
map00010	K01785	5.1.3.3	YX4c_128084	k__Bacteria
map00010	K00844	2.7.1.1	YX4c_15737	k__Eukaryota;p__Ascomycota;c__Eurotiomycetes;o__Eurotiales;f__Aspergillaceae;g__Aspergillus
map00010	K00873	2.7.1.40	YX4c_158525	Unknown
map00010	K00161	1.2.4.1	YX4c_175752	k__Bacteria;p__Cyanobacteriota;c__Cyanophyceae;o__Gloeobacterales;f__Gloeobacteraceae;g__Gloeobacter
map00010	K00121	1.1.1.284||1.1.1.1	YX4c_179080	k__Eukaryota;p__Ascomycota;c__Eurotiomycetes;o__Eurotiales;f__Aspergillaceae;g__Aspergillus
map00010	K00121	1.1.1.284||1.1.1.1	YX4c_179081	k__Eukaryota;p__Ascomycota;c__Eurotiomycetes;o__Eurotiales;f__Aspergillaceae;g__Aspergillus
map00010	K15633	5.4.2.12	YX4c_186076	k__Eukaryota;p__Ascomycota;c__Eurotiomycetes;o__Eurotiales;f__Aspergillaceae;g__Aspergillus
map00010	K01689	4.2.1.11	YX4c_194381	k__Archaea;p__Euryarchaeota;c__Halobacteria;o__Haloferacales;f__Halorubraceae;g__Halorubrum;s__Halorubrum sp. F4
map00010	K00128	1.2.1.3	YX4c_204510	k__Eukaryota;p__Ascomycota;c__Eurotiomycetes;o__Eurotiales;f__Aspergillaceae;g__Aspergillus
map00010	K00850	2.7.1.11	YX4c_20666	k__Eukaryota;p__Ascomycota;c__Eurotiomycetes;o__Eurotiales;f__Aspergillaceae;g__Aspergillus;s__Aspergillus chevalieri
map00010	K00128	1.2.1.3	YX4c_214755	Unclassified
map00010	K00128	1.2.1.3	YX4c_21477	Unknown
map00010	K00927	2.7.2.3	YX4c_233262	k__Bacteria;p__Acidobacteriota;c__Unclassified;o__Unclassified;f__Unclassified;g__Unclassified;s__Acidobacteriota bacterium
map00010	K01895	6.2.1.1	YX4c_241805	k__Eukaryota;p__Ascomycota;c__Eurotiomycetes;o__Eurotiales;f__Aspergillaceae;g__Aspergillus
map00010	K00016	1.1.1.27	YX4c_244422	k__Bacteria;p__Pseudomonadota;c__Gammaproteobacteria;o__Enterobacterales;f__Erwiniaceae;g__Pantoea;s__Pantoea vagans
map00010	K00873	2.7.1.40	YX4c_292201	k__Bacteria
map00010	K01810	5.3.1.9	YX4c_30023	k__Bacteria
map00010	K00134	1.2.1.12	YX4c_324014	k__Bacteria;p__Pseudomonadota;c__Gammaproteobacteria;o__Moraxellales;f__Moraxellaceae
map00010	K00382	1.8.1.4	YX4c_32904	k__Bacteria;p__Pseudomonadota;c__Alphaproteobacteria;o__Caulobacterales;f__Caulobacteraceae;g__Brevundimonas
map00010	K14028	1.1.2.7	YX4c_336639	k__Bacteria;p__Pseudomonadota;c__Alphaproteobacteria;o__Rhodobacterales;f__Paracoccaceae;g__Paracoccus;s__Paracoccus sp. (in: a-proteobacteria)
map00010	K00927	2.7.2.3	YX4c_373363	k__Bacteria;p__Pseudomonadota;c__Alphaproteobacteria;o__Rhodobacterales;f__Paracoccaceae;g__Unclassified;s__Rhodobacteraceae bacterium CH30
map00010	K01834	5.4.2.11	YX4c_392650	k__Archaea;p__Euryarchaeota;c__Unclassified;o__Unclassified;f__Unclassified;g__Unclassified;s__Euryarchaeota archaeon
map00010	K00128	1.2.1.3	YX4c_461274	Unknown
map00010	K01785	5.1.3.3	YX4c_464524	k__Bacteria
map00010	K00850	2.7.1.11	YX4c_47852	Unknown
map00010	K00138	1.2.1.-	YX4c_52751	k__Bacteria;p__Pseudomonadota;c__Alphaproteobacteria;o__Rhodobacterales;f__Paracoccaceae;g__Paracoccus
map00010	K13953	1.1.1.1	YX4c_59225	k__Eukaryota;p__Ascomycota;c__Eurotiomycetes;o__Eurotiales;f__Aspergillaceae;g__Aspergillus
map00010	K03841	3.1.3.11	YX1a_4521	k__Bacteria;p__Pseudomonadota;c__Gammaproteobacteria;o__Enterobacterales
map00010	K00163	1.2.4.1	YX1a_45691	k__Bacteria;p__Actinomycetota;c__Actinomycetes;o__Micrococcales;f__Micrococcaceae
map00010	K13979	1.1.1.2	YX1a_45751	k__Bacteria;p__Actinomycetota;c__Actinomycetes;o__Micrococcales;f__Micrococcaceae;g__Yaniella;s__Yaniella sp.
map00010	K25026	2.7.1.2	YX1a_45823	k__Bacteria;p__Actinomycetota;c__Actinomycetes;o__Micrococcales;f__Dermabacteraceae;g__Brachybacterium
map00010	K02753	2.7.1.-	YX1a_46012	k__Bacteria;p__Pseudomonadota;c__Gammaproteobacteria;o__Enterobacterales;f__Yersiniaceae;g__Serratia
map00010	K01223	3.2.1.86	YX1a_46970	k__Bacteria
map00010	K01222	3.2.1.86	YX1a_47509	k__Bacteria;p__Actinomycetota;c__Actinomycetes;o__Micrococcales;f__Dermabacteraceae;g__Brachybacterium;s__Brachybacterium paraconglomeratum
map00010	K00382	1.8.1.4	YX1a_47792	k__Bacteria;p__Actinomycetota;c__Actinomycetes;o__Mycobacteriales;f__Corynebacteriaceae;g__Corynebacterium;s__Corynebacterium ammoniagenes
map00010	K01834	5.4.2.11	YX1a_47813	k__Bacteria;p__Actinomycetota;c__Actinomycetes;o__Mycobacteriales;f__Corynebacteriaceae;g__Corynebacterium;s__Corynebacterium ammoniagenes
map00010	K00873	2.7.1.40	YX1a_48620	k__Bacteria;p__Pseudomonadota;c__Gammaproteobacteria;o__Enterobacterales;f__Yersiniaceae;g__Serratia;s__Serratia marcescens
map00010	K01785	5.1.3.3	YX1a_48767	k__Bacteria;p__Actinomycetota;c__Actinomycetes;o__Micrococcales;f__Dermabacteraceae;g__Brachybacterium
map00010	K01895	6.2.1.1	YX1a_48796	k__Bacteria;p__Actinomycetota;c__Actinomycetes
map00010	K00873	2.7.1.40	YX1a_48938	k__Bacteria;p__Actinomycetota;c__Actinomycetes
map00010	K03737	1.2.7.1||1.2.7.-	YX1a_5023	k__Bacteria;p__Pseudomonadota;c__Gammaproteobacteria;o__Enterobacterales;f__Yersiniaceae;g__Serratia;s__Serratia marcescens
map00010	K01803	5.3.1.1	YX1a_50647	k__Bacteria;p__Actinomycetota;c__Actinomycetes;o__Mycobacteriales;f__Corynebacteriaceae;g__Corynebacterium;s__Corynebacterium ammoniagenes
map00010	K00927	2.7.2.3	YX1a_50648	k__Bacteria;p__Actinomycetota;c__Actinomycetes;o__Mycobacteriales;f__Corynebacteriaceae;g__Corynebacterium;s__Corynebacterium ammoniagenes
map00010	K00134	1.2.1.12	YX1a_50649	k__Bacteria;p__Actinomycetota;c__Actinomycetes;o__Mycobacteriales;f__Corynebacteriaceae;g__Corynebacterium;s__Corynebacterium ammoniagenes
map00010	K02446	3.1.3.11	YX1a_51821	k__Bacteria;p__Bacillota;c__Bacilli;o__Bacillales;f__Bacillaceae
map00010	K00382	1.8.1.4	YX1a_51887	k__Bacteria;p__Actinomycetota;c__Actinomycetes;o__Streptosporangiales;f__Nocardiopsaceae;g__Nocardiopsis
map00010	K01223	3.2.1.86	YX1a_52544	k__Bacteria;p__Bacillota;c__Bacilli;o__Bacillales;f__Bacillaceae;g__Oceanobacillus
map00010	K01223	3.2.1.86	YX1a_53460	k__Bacteria;p__Bacillota;c__Bacilli;o__Lactobacillales;f__Aerococcaceae;g__Aerococcus;s__Aerococcus urinaeequi
map00010	K13979	1.1.1.2	YX1a_53592	k__Bacteria;p__Actinomycetota;c__Actinomycetes
map00010	K13953	1.1.1.1	YX1a_53796	k__Bacteria
map00010	K00138	1.2.1.-	YX1a_53797	k__Bacteria
map00010	K00016	1.1.1.27	YX1a_54583	k__Bacteria;p__Actinomycetota;c__Actinomycetes;o__Micrococcales;f__Dermabacteraceae;g__Brachybacterium
map00010	K01895	6.2.1.1	YX1a_54618	k__Bacteria;p__Actinomycetota;c__Actinomycetes;o__Streptosporangiales;f__Nocardiopsaceae;g__Nocardiopsis;s__Nocardiopsis xinjiangensis
map00010	K21071	2.7.1.11||2.7.1.90	YX1a_54799	k__Bacteria;p__Actinomycetota;c__Actinomycetes;o__Micrococcales;f__Brevibacteriaceae;g__Brevibacterium
map00010	K00128	1.2.1.3	YX1a_5480	k__Bacteria;p__Actinomycetota;c__Actinomycetes;o__Micrococcales;f__Micrococcaceae;g__Yaniella;s__Yaniella sp.
map00010	K01895	6.2.1.1	YX1a_54988	k__Eukaryota;p__Ascomycota;c__Sordariomycetes;o__Microascales;f__Microascaceae;g__Lomentospora;s__Lomentospora prolificans
map00010	K00128	1.2.1.3	YX1a_55602	k__Bacteria;p__Actinomycetota;c__Actinomycetes;o__Micrococcales;f__Micrococcaceae;g__Yaniella;s__Yaniella sp.
map00010	K00134	1.2.1.12	YX1a_5567	k__Bacteria;p__Pseudomonadota;c__Gammaproteobacteria;o__Enterobacterales;f__Yersiniaceae;g__Serratia
map00010	K00382	1.8.1.4	YX1a_56761	k__Bacteria;p__Bacillota;c__Bacilli;o__Bacillales
map00010	K01895	6.2.1.1	YX1a_57450	k__Bacteria;p__Actinomycetota;c__Actinomycetes;o__Micrococcales;f__Micrococcaceae;g__Yaniella;s__Yaniella halotolerans
map00010	K21071	2.7.1.11||2.7.1.90	YX1a_58545	k__Bacteria;p__Actinomycetota;c__Actinomycetes;o__Mycobacteriales;f__Corynebacteriaceae;g__Corynebacterium;s__Corynebacterium occultum
map00010	K00128	1.2.1.3	YX1a_59114	k__Bacteria;p__Actinomycetota;c__Actinomycetes;o__Micrococcales;f__Brevibacteriaceae;g__Brevibacterium
map00010	K02791	2.7.1.199||2.7.1.208	YX1a_595	k__Bacteria;p__Bacillota;c__Bacilli;o__Bacillales;f__Bacillaceae;g__Oceanobacillus;s__Oceanobacillus profundus
map00010	K01223	3.2.1.86	YX1a_59536	k__Bacteria;p__Pseudomonadota;c__Gammaproteobacteria;o__Enterobacterales;f__Yersiniaceae;g__Serratia;s__Serratia marcescens
map00010	K00128	1.2.1.3	YX1a_59845	k__Bacteria
map00010	K01007	2.7.9.2	YX1a_6017	k__Bacteria;p__Actinomycetota;c__Actinomycetes;o__Mycobacteriales;f__Corynebacteriaceae;g__Corynebacterium;s__Corynebacterium ammoniagenes
map00010	K01007	2.7.9.2	YX1a_6018	k__Bacteria;p__Actinomycetota;c__Actinomycetes
map00010	K00128	1.2.1.3	YX1a_6023	k__Bacteria;p__Actinomycetota;c__Actinomycetes;o__Mycobacteriales;f__Corynebacteriaceae;g__Corynebacterium
map00010	K01007	2.7.9.2	YX1a_60279	k__Bacteria;p__Actinomycetota;c__Actinomycetes;o__Micrococcales;f__Micrococcaceae;g__Yaniella;s__Yaniella halotolerans
map00010	K02446	3.1.3.11	YX1a_6071	k__Bacteria;p__Actinomycetota;c__Actinomycetes;o__Micrococcales;f__Dermabacteraceae;g__Brachybacterium
map00010	K00134	1.2.1.12	YX1a_61266	k__Bacteria;p__Actinomycetota;c__Actinomycetes;o__Micrococcales;f__Dermabacteraceae;g__Brachybacterium
map00010	K00128	1.2.1.3	YX1a_61334	k__Bacteria;p__Actinomycetota;c__Actinomycetes;o__Mycobacteriales;f__Corynebacteriaceae;g__Corynebacterium;s__Corynebacterium guangdongense
map00010	K00128	1.2.1.3	YX1a_61640	k__Bacteria;p__Bacillota;c__Bacilli;o__Bacillales;f__Bacillaceae;g__Oceanobacillus;s__Oceanobacillus senegalensis
map00010	K00138	1.2.1.-	YX1a_61886	k__Bacteria;p__Actinomycetota;c__Actinomycetes;o__Mycobacteriales;f__Corynebacteriaceae;g__Corynebacterium
map00010	K01223	3.2.1.86	YX1a_62740	k__Bacteria;p__Pseudomonadota;c__Gammaproteobacteria;o__Enterobacterales;f__Yersiniaceae;g__Serratia
map00010	K00162	1.2.4.1	YX1a_64812	k__Bacteria;p__Bacillota;c__Bacilli;o__Bacillales;f__Bacillaceae;g__Oceanobacillus
map00010	K01895	6.2.1.1	YX1a_65380	k__Bacteria;p__Actinomycetota;c__Actinomycetes;o__Micrococcales;f__Dermabacteraceae;g__Brachybacterium;s__Brachybacterium sp. EE-P12
map00010	K00121	1.1.1.284||1.1.1.1	YX1a_65854	k__Bacteria;p__Pseudomonadota;c__Gammaproteobacteria
map00010	K13953	1.1.1.1	YX1a_66411	k__Bacteria;p__Actinomycetota;c__Actinomycetes;o__Micrococcales;f__Brevibacteriaceae;g__Brevibacterium
map00010	K00131	1.2.1.9	YX1a_66498	k__Bacteria;p__Bacillota;c__Bacilli;o__Bacillales;f__Bacillaceae;g__Oceanobacillus
map00010	K04041	3.1.3.11	YX1a_66594	k__Bacteria;p__Bacillota;c__Bacilli;o__Bacillales;f__Bacillaceae;g__Oceanobacillus;s__Oceanobacillus oncorhynchi
map00010	K01689	4.2.1.11	YX1a_66634	k__Bacteria;p__Pseudomonadota;c__Gammaproteobacteria;o__Enterobacterales;f__Yersiniaceae;g__Serratia
map00010	K01223	3.2.1.86	YX1a_6754	k__Bacteria
map00010	K01223	3.2.1.86	YX1a_6755	k__Bacteria
map00010	K20118	2.7.1.199	YX1a_6761	k__Bacteria;p__Bacillota
map00010	K21071	2.7.1.11||2.7.1.90	YX1a_6848	k__Bacteria;p__Actinomycetota;c__Actinomycetes;o__Micrococcales;f__Dermabacteraceae;g__Brachybacterium;s__Brachybacterium paraconglomeratum
map00010	K01895	6.2.1.1	YX1a_68691	k__Bacteria;p__Actinomycetota;c__Actinomycetes;o__Micrococcales;f__Micrococcaceae
map00010	K01895	6.2.1.1	YX1a_68696	k__Bacteria;p__Actinomycetota;c__Actinomycetes;o__Micrococcales;f__Micrococcaceae
map00010	K01895	6.2.1.1	YX1a_68769	k__Bacteria
map00010	K02446	3.1.3.11	YX1a_68807	k__Bacteria;p__Actinomycetota;c__Actinomycetes;o__Micrococcales;f__Micrococcaceae;g__Yaniella
map00010	K01689	4.2.1.11	YX1a_68829	k__Bacteria;p__Actinomycetota;c__Actinomycetes;o__Micrococcales;f__Micrococcaceae;g__Yaniella
map00010	K01895	6.2.1.1	YX1a_69185	k__Bacteria
map00010	K00850	2.7.1.11	YX1a_69265	k__Bacteria;p__Bacillota;c__Bacilli;o__Lactobacillales;f__Aerococcaceae;g__Aerococcus
map00010	K00163	1.2.4.1	YX1a_69965	k__Bacteria;p__Actinomycetota;c__Actinomycetes;o__Mycobacteriales;f__Corynebacteriaceae;g__Corynebacterium
map00010	K00128	1.2.1.3	YX1a_70563	k__Bacteria;p__Bacillota;c__Bacilli;o__Bacillales
map00010	K15634	5.4.2.11	YX1a_70888	k__Bacteria;p__Pseudomonadota;c__Gammaproteobacteria;o__Enterobacterales;f__Yersiniaceae;g__Serratia
map00010	K00121	1.1.1.284||1.1.1.1	YX1a_71017	k__Bacteria;p__Actinomycetota;c__Actinomycetes;o__Micrococcales;f__Micrococcaceae;g__Yaniella;s__Yaniella sp.
map00010	K00134	1.2.1.12	YX1a_71231	k__Bacteria;p__Actinomycetota;c__Actinomycetes;o__Mycobacteriales;f__Corynebacteriaceae;g__Corynebacterium;s__Corynebacterium faecale
map00010	K00886	2.7.1.63	YX1a_71324	k__Bacteria;p__Actinomycetota;c__Actinomycetes;o__Mycobacteriales;f__Corynebacteriaceae;g__Corynebacterium
map00010	K01810	5.3.1.9	YX1a_71532	k__Bacteria;p__Pseudomonadota;c__Gammaproteobacteria;o__Enterobacterales
map00010	K00886	2.7.1.63	YX1a_7185	k__Bacteria;p__Actinomycetota;c__Actinomycetes;o__Micrococcales;f__Dermabacteraceae;g__Brachybacterium
map00010	K00873	2.7.1.40	YX1a_72083	k__Bacteria;p__Actinomycetota;c__Actinomycetes;o__Micrococcales;f__Micrococcaceae
map00010	K00927	2.7.2.3	YX1a_72113	k__Bacteria;p__Actinomycetota;c__Actinomycetes;o__Micrococcales;f__Micrococcaceae;g__Enteractinococcus;s__Enteractinococcus helveticum
map00010	K00382	1.8.1.4	YX1a_72284	k__Bacteria;p__Actinomycetota;c__Actinomycetes;o__Micrococcales;f__Micrococcaceae;g__Yaniella
map00010	K00627	2.3.1.12	YX1a_72285	k__Bacteria;p__Actinomycetota;c__Actinomycetes;o__Micrococcales;f__Micrococcaceae;g__Yaniella;s__Yaniella sp.
map00010	K01222	3.2.1.86	YX1a_72543	k__Bacteria;p__Bacillota;c__Bacilli;o__Bacillales;f__Bacillaceae;g__Paucisalibacillus;s__Paucisalibacillus sp. EB02
map00010	K22474	1.1.5.5	YX1a_72646	k__Bacteria;p__Pseudomonadota;c__Gammaproteobacteria;o__Enterobacterales
map00010	K01007	2.7.9.2	YX1a_73819	k__Bacteria;p__Actinomycetota;c__Actinomycetes
map00010	K01223	3.2.1.86	YX1a_75007	k__Bacteria;p__Bacillota;c__Bacilli;o__Bacillales;f__Bacillaceae;g__Oceanobacillus;s__Oceanobacillus oncorhynchi
map00010	K00150	1.2.1.59	YX1a_75312	k__Bacteria;p__Bacillota;c__Bacilli;o__Bacillales;f__Bacillaceae;g__Oceanobacillus;s__Oceanobacillus damuensis
map00010	K01785	5.1.3.3	YX1a_7588	k__Bacteria;p__Pseudomonadota;c__Gammaproteobacteria
map00010	K00138	1.2.1.-	YX1a_76240	k__Bacteria;p__Actinomycetota;c__Actinomycetes;o__Micrococcales
map00010	K01810	5.3.1.9	YX1a_76859	k__Bacteria;p__Actinomycetota;c__Actinomycetes;o__Mycobacteriales;f__Corynebacteriaceae;g__Corynebacterium
map00010	K01834	5.4.2.11	YX1a_77166	k__Bacteria;p__Actinomycetota;c__Actinomycetes;o__Mycobacteriales;f__Corynebacteriaceae;g__Corynebacterium
map00010	K00128	1.2.1.3	YX1a_77848	k__Bacteria;p__Actinomycetota;c__Actinomycetes;o__Streptosporangiales;f__Nocardiopsaceae;g__Nocardiopsis;s__Nocardiopsis kunsanensis
map00010	K00134	1.2.1.12	YX1a_77889	k__Bacteria;p__Actinomycetota;c__Actinomycetes;o__Micrococcales;f__Brevibacteriaceae;g__Brevibacterium
map00010	K01834	5.4.2.11	YX1a_78129	k__Bacteria;p__Pseudomonadota;c__Gammaproteobacteria
map00010	K01785	5.1.3.3	YX1a_78131	k__Bacteria;p__Pseudomonadota;c__Gammaproteobacteria
map00010	K00850	2.7.1.11	YX1a_78730	k__Bacteria;p__Bacillota
map00010	K00873	2.7.1.40	YX1a_78731	k__Bacteria
map00010	K00150	1.2.1.59	YX1a_78740	k__Bacteria;p__Bacillota
map00010	K01222	3.2.1.86	YX1a_79016	k__Bacteria;p__Bacillota;c__Bacilli;o__Bacillales;f__Bacillaceae;g__Oceanobacillus;s__Oceanobacillus sp. CFH 90083
map00010	K01834	5.4.2.11	YX1a_79162	k__Bacteria;p__Actinomycetota;c__Actinomycetes;o__Micrococcales;f__Dermabacteraceae;g__Brachybacterium
map00010	K13953	1.1.1.1	YX1a_79976	k__Bacteria;p__Pseudomonadota;c__Gammaproteobacteria;o__Pseudomonadales;f__Pseudomonadaceae;g__Pseudomonas
map00010	K01222	3.2.1.86	YX1a_80435	k__Bacteria;p__Bacillota;c__Bacilli;o__Bacillales;f__Bacillaceae;g__Oceanobacillus;s__Oceanobacillus oncorhynchi
map00010	K02753	2.7.1.-	YX1a_81577	k__Bacteria;p__Pseudomonadota;c__Gammaproteobacteria;o__Enterobacterales;f__Yersiniaceae;g__Serratia;s__Serratia marcescens
map00010	K01223	3.2.1.86	YX1a_81578	k__Bacteria;p__Pseudomonadota;c__Gammaproteobacteria;o__Enterobacterales;f__Yersiniaceae;g__Serratia
map00010	K00128	1.2.1.3	YX1a_83167	k__Bacteria;p__Actinomycetota;c__Actinomycetes;o__Streptosporangiales;f__Nocardiopsaceae;g__Nocardiopsis;s__Nocardiopsis xinjiangensis
map00010	K00927	2.7.2.3	YX1a_84070	k__Bacteria;p__Bacillota;c__Bacilli;o__Lactobacillales;f__Lactobacillaceae;g__Lactiplantibacillus;s__Lactiplantibacillus plantarum
map00010	K01803	5.3.1.1	YX1a_84071	k__Bacteria;p__Bacillota;c__Bacilli;o__Lactobacillales;f__Lactobacillaceae
map00010	K02446	3.1.3.11	YX1a_8468	k__Bacteria;p__Actinomycetota;c__Actinomycetes;o__Mycobacteriales;f__Corynebacteriaceae;g__Corynebacterium;s__Corynebacterium occultum
map00010	K01895	6.2.1.1	YX1a_84761	k__Bacteria;p__Actinomycetota;c__Actinomycetes;o__Streptosporangiales;f__Nocardiopsaceae;g__Nocardiopsis;s__Nocardiopsis xinjiangensis
map00010	K20118	2.7.1.199	YX1a_85357	k__Bacteria;p__Bacillota;c__Bacilli;o__Bacillales;f__Bacillaceae;g__Ornithinibacillus;s__Ornithinibacillus scapharcae
map00010	K00382	1.8.1.4	YX1a_85426	k__Bacteria;p__Pseudomonadota;c__Gammaproteobacteria;o__Enterobacterales
map00010	K00627	2.3.1.12	YX1a_85427	k__Bacteria;p__Pseudomonadota;c__Gammaproteobacteria;o__Enterobacterales
map00010	K00163	1.2.4.1	YX1a_85428	k__Bacteria;p__Pseudomonadota;c__Gammaproteobacteria;o__Enterobacterales
map00010	K00128	1.2.1.3	YX1a_86078	k__Bacteria;p__Actinomycetota;c__Actinomycetes;o__Mycobacteriales;f__Corynebacteriaceae;g__Corynebacterium;s__Corynebacterium ammoniagenes
map00010	K00895	2.7.1.90	YX1a_86696	k__Bacteria;p__Actinomycetota;c__Actinomycetes;o__Micrococcales;f__Dermabacteraceae;g__Brachybacterium
map00010	K15633	5.4.2.12	YX1a_86859	k__Bacteria;p__Bacillota;c__Bacilli;o__Bacillales;f__Bacillaceae;g__Oceanobacillus;s__Oceanobacillus saliphilus
map00010	K00162	1.2.4.1	YX1a_87015	k__Bacteria;p__Actinomycetota;c__Actinomycetes;o__Streptosporangiales;f__Nocardiopsaceae;g__Nocardiopsis
map00010	K02446	3.1.3.11	YX1a_87615	k__Bacteria;p__Actinomycetota;c__Actinomycetes;o__Micrococcales;f__Dermabacteraceae;g__Brachybacterium
map00010	K01895	6.2.1.1	YX1a_88858	k__Bacteria;p__Actinomycetota;c__Actinomycetes;o__Micrococcales;f__Micrococcaceae;g__Enteractinococcus;s__Enteractinococcus fodinae
map00010	K00163	1.2.4.1	YX1a_90572	k__Bacteria
map00010	K00128	1.2.1.3	YX1a_91187	k__Bacteria;p__Actinomycetota;c__Actinomycetes;o__Micrococcales;f__Microbacteriaceae
map00010	K01596	4.1.1.32	YX1a_91211	k__Bacteria;p__Actinomycetota;c__Actinomycetes
map00010	K01223	3.2.1.86	YX1a_9177	k__Bacteria;p__Bacillota;c__Bacilli;o__Bacillales;f__Bacillaceae;g__Oceanobacillus;s__Oceanobacillus oncorhynchi
map00010	K01803	5.3.1.1	YX1a_92945	k__Bacteria;p__Actinomycetota;c__Actinomycetes;o__Streptosporangiales;f__Nocardiopsaceae;g__Nocardiopsis;s__Nocardiopsis xinjiangensis
map00010	K00138	1.2.1.-	YX1a_92962	k__Bacteria
map00010	K01810	5.3.1.9	YX1a_93047	k__Bacteria;p__Actinomycetota;c__Actinomycetes;o__Mycobacteriales;f__Corynebacteriaceae;g__Corynebacterium
map00010	K11645	4.1.2.13	YX1a_93832	k__Bacteria;p__Pseudomonadota;c__Gammaproteobacteria;o__Enterobacterales
map00010	K00163	1.2.4.1	YX1a_93924	k__Bacteria;p__Actinomycetota;c__Actinomycetes
map00010	K00886	2.7.1.63	YX1a_93933	k__Bacteria;p__Actinomycetota;c__Actinomycetes;o__Micrococcales;f__Dermabacteraceae;g__Brachybacterium;s__Brachybacterium faecium
map00010	K00873	2.7.1.40	YX1a_94008	k__Bacteria;p__Actinomycetota;c__Actinomycetes;o__Mycobacteriales;f__Corynebacteriaceae;g__Corynebacterium;s__Corynebacterium occultum
map00010	K00001	1.1.1.1	YX1a_94866	k__Bacteria;p__Bacillota;c__Bacilli;o__Bacillales;f__Bacillaceae;g__Oceanobacillus;s__Oceanobacillus oncorhynchi
map00010	K00382	1.8.1.4	YX1a_94895	k__Bacteria;p__Bacillota;c__Bacilli;o__Bacillales;f__Bacillaceae;g__Oceanobacillus;s__Oceanobacillus damuensis
map00010	K01792	5.1.3.15	YX1a_95418	k__Eukaryota;p__Ascomycota;c__Sordariomycetes;o__Microascales;f__Microascaceae;g__Cephalotrichum;s__Cephalotrichum gorgonifer
map00010	K13979	1.1.1.2	YX1a_96054	k__Bacteria;p__Actinomycetota;c__Actinomycetes;o__Micrococcales;f__Dermabacteraceae;g__Brachybacterium
map00010	K00134	1.2.1.12	YX1a_96134	k__Bacteria;p__Actinomycetota;c__Actinomycetes;o__Micrococcales;f__Brevibacteriaceae;g__Brevibacterium
map00010	K00927	2.7.2.3	YX1a_96135	k__Bacteria;p__Actinomycetota;c__Actinomycetes;o__Micrococcales;f__Brevibacteriaceae;g__Brevibacterium;s__Brevibacterium sp. SMBL_HHYL_HB1
map00010	K01803	5.3.1.1	YX1a_96136	k__Bacteria;p__Actinomycetota;c__Actinomycetes;o__Micrococcales;f__Brevibacteriaceae;g__Brevibacterium
map00010	K01895	6.2.1.1	YX1a_9773	k__Bacteria
map00010	K00873	2.7.1.40	YX1a_98842	k__Bacteria;p__Bacillota;c__Bacilli;o__Bacillales;f__Bacillaceae;g__Oceanobacillus;s__Oceanobacillus oncorhynchi
map00010	K04072	1.2.1.10||1.1.1.1	YX1a_99038	k__Bacteria;p__Pseudomonadota;c__Gammaproteobacteria;o__Enterobacterales
map00010	K00873	2.7.1.40	YX1a_99187	k__Bacteria;p__Actinomycetota;c__Actinomycetes;o__Mycobacteriales;f__Corynebacteriaceae;g__Corynebacterium;s__Corynebacterium occultum
map00010	K01834	5.4.2.11	YX1a_99786	k__Bacteria;p__Bacillota
map00010	K01223	3.2.1.86	YX1a_99799	k__Bacteria;p__Bacillota;c__Bacilli;o__Bacillales;f__Staphylococcaceae;g__Staphylococcus
map00010	K00382	1.8.1.4	YX1b_102182	k__Bacteria;p__Pseudomonadota;c__Alphaproteobacteria;o__Hyphomicrobiales;f__Aurantimonadaceae;g__Aureimonas
map00010	K01006	2.7.9.1	YX1b_102449	k__Bacteria;p__Pseudomonadota;c__Alphaproteobacteria;o__Hyphomicrobiales;f__Aurantimonadaceae;g__Aureimonas;s__Aureimonas sp. AU12
map00010	K01624	4.1.2.13	YX1b_105323	k__Bacteria;p__Actinomycetota;c__Actinomycetes;o__Micrococcales;f__Brevibacteriaceae;g__Brevibacterium;s__Brevibacterium epidermidis
map00010	K01689	4.2.1.11	YX1b_106412	k__Bacteria;p__Pseudomonadota;c__Alphaproteobacteria;o__Hyphomicrobiales;f__Aurantimonadaceae;g__Aureimonas
map00010	K00121	1.1.1.284||1.1.1.1	YX1b_106956	Unclassified
map00010	K00845	2.7.1.2	YX1b_108933	k__Bacteria;p__Pseudomonadota;c__Gammaproteobacteria;o__Pseudomonadales;f__Pseudomonadaceae;g__Pseudomonas
map00010	K00886	2.7.1.63	YX1b_109514	k__Bacteria;p__Bacillota;c__Bacilli;o__Bacillales;f__Bacillaceae;g__Bacillus;s__Bacillus subtilis
map00010	K01610	4.1.1.49	YX1b_109985	k__Bacteria;p__Pseudomonadota;c__Gammaproteobacteria;o__Pseudomonadales;f__Pseudomonadaceae;g__Pseudomonas
map00010	K01006	2.7.9.1	YX1b_110217	k__Bacteria;p__Pseudomonadota;c__Alphaproteobacteria;o__Hyphomicrobiales;f__Aurantimonadaceae;g__Aureimonas;s__Aureimonas ureilytica
map00010	K00128	1.2.1.3	YX1b_111676	k__Bacteria;p__Pseudomonadota;c__Alphaproteobacteria;o__Hyphomicrobiales;f__Aurantimonadaceae;g__Aureimonas;s__Aureimonas sp. AU22
map00010	K00128	1.2.1.3	YX1b_112010	k__Eukaryota;p__Ascomycota
map00010	K01223	3.2.1.86	YX1b_112671	k__Bacteria;p__Bacillota;c__Bacilli;o__Lactobacillales
map00010	K01895	6.2.1.1	YX1b_114060	k__Bacteria;p__Actinomycetota;c__Actinomycetes;o__Streptosporangiales;f__Nocardiopsaceae;g__Nocardiopsis
map00010	K00134	1.2.1.12	YX1b_114132	k__Eukaryota;p__Ascomycota;c__Sordariomycetes
map00010	K01006	2.7.9.1	YX1b_115561	k__Bacteria;p__Actinomycetota;c__Actinomycetes
map00010	K01006	2.7.9.1	YX1b_116171	k__Bacteria;p__Pseudomonadota;c__Alphaproteobacteria;o__Sphingomonadales;f__Sphingomonadaceae;g__Sphingomonas
map00010	K01006	2.7.9.1	YX1b_117174	k__Bacteria;p__Actinomycetota;c__Actinomycetes;o__Streptosporangiales;f__Nocardiopsaceae;g__Nocardiopsis
map00010	K00134	1.2.1.12	YX1b_119562	k__Bacteria;p__Pseudomonadota;c__Gammaproteobacteria;o__Pseudomonadales;f__Pseudomonadaceae;g__Pseudomonas
map00010	K01895	6.2.1.1	YX1b_12061	k__Bacteria;p__Actinomycetota;c__Actinomycetes
map00010	K00128	1.2.1.3	YX1b_12131	k__Bacteria;p__Actinomycetota;c__Actinomycetes;o__Micrococcales;f__Dermabacteraceae;g__Brachybacterium;s__Brachybacterium sp. GU-2
map00010	K00873	2.7.1.40	YX1b_122363	Unclassified
map00010	K00873	2.7.1.40	YX1b_122601	k__Bacteria;p__Pseudomonadota;c__Alphaproteobacteria;o__Sphingomonadales;f__Sphingomonadaceae;g__Sphingomonas
map00010	K00382	1.8.1.4	YX1b_12413	k__Bacteria;p__Pseudomonadota;c__Alphaproteobacteria;o__Sphingomonadales;f__Sphingomonadaceae;g__Sphingomonas
map00010	K00927	2.7.2.3	YX1b_128283	k__Bacteria;p__Bacillota;c__Bacilli;o__Bacillales;f__Bacillaceae;g__Bacillus;s__Bacillus subtilis
map00010	K01895	6.2.1.1	YX1b_130594	k__Bacteria;p__Actinomycetota;c__Actinomycetes;o__Micrococcales;f__Micrococcaceae;g__Enteractinococcus;s__Enteractinococcus coprophilus
map00010	K00627	2.3.1.12	YX1b_130785	k__Bacteria;p__Bacillota;c__Bacilli;o__Bacillales;f__Bacillaceae;g__Oceanobacillus;s__Oceanobacillus oncorhynchi
map00010	K01810	5.3.1.9	YX1b_13093	k__Bacteria;p__Actinomycetota;c__Actinomycetes;o__Streptosporangiales;f__Nocardiopsaceae;g__Nocardiopsis;s__Nocardiopsis kunsanensis
map00010	K02791	2.7.1.199||2.7.1.208	YX1b_13171	k__Bacteria;p__Bacillota;c__Bacilli;o__Bacillales;f__Bacillaceae;g__Oceanobacillus
map00010	K00161	1.2.4.1	YX1b_132247	k__Bacteria;p__Bacillota;c__Bacilli;o__Bacillales;f__Bacillaceae;g__Oceanobacillus;s__Oceanobacillus oncorhynchi
map00010	K01222	3.2.1.86	YX1b_132312	k__Bacteria;p__Actinomycetota;c__Actinomycetes;o__Micrococcales;f__Dermabacteraceae;g__Brachybacterium
map00010	K00134	1.2.1.12	YX1b_132460	k__Bacteria;p__Pseudomonadota;c__Alphaproteobacteria;o__Hyphomicrobiales;f__Aurantimonadaceae;g__Aureimonas;s__Aureimonas jatrophae
map00010	K00873	2.7.1.40	YX1b_133292	k__Bacteria;p__Pseudomonadota;c__Alphaproteobacteria;o__Hyphomicrobiales;f__Aurantimonadaceae;g__Aureimonas
map00010	K00162	1.2.4.1	YX1b_136440	k__Bacteria;p__Pseudomonadota;c__Alphaproteobacteria;o__Sphingomonadales;f__Sphingomonadaceae;g__Sphingomonas
map00010	K00128	1.2.1.3	YX1b_138188	k__Bacteria;p__Actinomycetota;c__Actinomycetes;o__Micrococcales;f__Brevibacteriaceae;g__Brevibacterium
map00010	K01803	5.3.1.1	YX1b_140828	k__Bacteria;p__Pseudomonadota;c__Gammaproteobacteria;o__Pseudomonadales;f__Pseudomonadaceae;g__Pseudomonas
map00010	K25026	2.7.1.2	YX1b_141852	k__Bacteria;p__Actinomycetota;c__Actinomycetes
map00010	K00128	1.2.1.3	YX1b_141874	k__Bacteria;p__Actinomycetota;c__Actinomycetes;o__Micrococcales;f__Dermabacteraceae;g__Brachybacterium;s__Brachybacterium paraconglomeratum
map00010	K01689	4.2.1.11	YX1b_142012	k__Bacteria;p__Pseudomonadota;c__Alphaproteobacteria;o__Hyphomicrobiales;f__Aurantimonadaceae;g__Aureimonas
map00010	K00138	1.2.1.-	YX1b_142477	k__Bacteria;p__Actinomycetota;c__Actinomycetes;o__Streptosporangiales;f__Nocardiopsaceae;g__Nocardiopsis;s__Nocardiopsis kunsanensis
map00010	K00162	1.2.4.1	YX1b_142508	k__Bacteria;p__Pseudomonadota;c__Alphaproteobacteria;o__Hyphomicrobiales;f__Aurantimonadaceae;g__Aureimonas;s__Aureimonas sp. SK2
map00010	K00382	1.8.1.4	YX1b_145319	k__Bacteria;p__Actinomycetota;c__Actinomycetes;o__Streptosporangiales;f__Nocardiopsaceae;g__Nocardiopsis
map00010	K01834	5.4.2.11	YX1b_145385	k__Bacteria;p__Actinomycetota;c__Actinomycetes;o__Streptosporangiales;f__Nocardiopsaceae;g__Nocardiopsis;s__Nocardiopsis kunsanensis
map00010	K00128	1.2.1.3	YX1b_14555	k__Bacteria;p__Pseudomonadota;c__Gammaproteobacteria;o__Pseudomonadales;f__Pseudomonadaceae;g__Pseudomonas
map00010	K01810	5.3.1.9	YX1b_14569	k__Bacteria;p__Pseudomonadota;c__Gammaproteobacteria;o__Pseudomonadales;f__Pseudomonadaceae;g__Pseudomonas
map00010	K02777	2.7.1.-	YX1b_146190	k__Bacteria;p__Bacillota;c__Bacilli;o__Bacillales
map00010	K01835	5.4.2.2	YX1b_146785	k__Bacteria;p__Pseudomonadota;c__Alphaproteobacteria;o__Sphingomonadales;f__Sphingomonadaceae;g__Novosphingobium
map00010	K01223	3.2.1.86	YX1b_146894	k__Bacteria;p__Bacillota;c__Bacilli;o__Bacillales;f__Bacillaceae;g__Heyndrickxia;s__Heyndrickxia sporothermodurans
map00010	K01792	5.1.3.15	YX1b_148491	k__Eukaryota;p__Ascomycota;c__Eurotiomycetes;o__Eurotiales;f__Aspergillaceae;g__Aspergillus;s__Aspergillus cristatus
map00010	K00927	2.7.2.3	YX4c_65881	k__Bacteria;p__Pseudomonadota;c__Alphaproteobacteria;o__Sphingomonadales;f__Sphingomonadaceae;g__Sphingomonas;s__Sphingomonas sp. AX6
map00010	K00873	2.7.1.40	YX4c_79114	k__Bacteria;p__Pseudomonadota;c__Alphaproteobacteria;o__Caulobacterales;f__Caulobacteraceae;g__Brevundimonas;s__Brevundimonas guildfordensis
map00010	K00844	2.7.1.1	YX4c_8752	k__Eukaryota;p__Ascomycota;c__Eurotiomycetes;o__Eurotiales;f__Aspergillaceae;g__Aspergillus
map00010	K00382	1.8.1.4	YX4c_92201	k__Bacteria;p__Pseudomonadota;c__Gammaproteobacteria;o__Moraxellales;f__Moraxellaceae;g__Alkanindiges;s__Alkanindiges hydrocarboniclasticus
map00010	K00873	2.7.1.40	YX5a_100523	k__Bacteria;p__Pseudomonadota;c__Gammaproteobacteria;o__Oceanospirillales;f__Alcanivoracaceae;g__Alcanivorax;s__Alcanivorax sp. 1008
map00010	K00175	1.2.7.3||1.2.7.11	YX5a_100552	k__Bacteria;p__Bacteroidota;c__Chitinophagia;o__Chitinophagales;f__Chitinophagaceae;g__Unclassified;s__Chitinophagaceae bacterium
map00010	K15633	5.4.2.12	YX5a_100582	k__Bacteria;p__Pseudomonadota;c__Alphaproteobacteria;o__Rhodobacterales;f__Paracoccaceae;g__Amaricoccus;s__Amaricoccus macauensis
map00010	K00382	1.8.1.4	YX5a_100792	k__Bacteria;p__Actinomycetota;c__Actinomycetes;o__Micrococcales;f__Ornithinimicrobiaceae;g__Ornithinimicrobium;s__Ornithinimicrobium sp. F0845
map00010	K13953	1.1.1.1	YX5a_101100	k__Bacteria;p__Pseudomonadota;c__Alphaproteobacteria;o__Rhodobacterales;f__Paracoccaceae
map00010	K00163	1.2.4.1	YX5a_101168	k__Bacteria;p__Pseudomonadota;c__Gammaproteobacteria;o__Moraxellales;f__Moraxellaceae;g__Acinetobacter;s__Acinetobacter marinus
map00010	K01006	2.7.9.1	YX5a_101379	k__Bacteria;p__Pseudomonadota;c__Alphaproteobacteria;o__Rhodobacterales;f__Paracoccaceae;g__Paracoccus
map00010	K03737	1.2.7.1||1.2.7.-	YX5a_101699	k__Bacteria
map00010	K00128	1.2.1.3	YX5a_102025	k__Bacteria;p__Actinomycetota;c__Acidimicrobiia;o__Acidimicrobiales;f__Iamiaceae;g__Aquihabitans;s__Aquihabitans sp. G128
map00010	K00174	1.2.7.3||1.2.7.11	YX5a_102188	k__Bacteria;p__Rhodothermota;c__Rhodothermia;o__Rhodothermales;f__Rubricoccaceae;g__Rubrivirga
map00010	K01007	2.7.9.2	YX5a_102292	k__Bacteria;p__Actinomycetota;c__Actinomycetes;o__Micrococcales;f__Intrasporangiaceae;g__Janibacter
map00010	K01610	4.1.1.49	YX5a_102757	k__Bacteria
map00010	K00382	1.8.1.4	YX5a_102809	k__Bacteria;p__Pseudomonadota;c__Alphaproteobacteria;o__Rhodobacterales;f__Paracoccaceae;g__Paracoccus;s__Paracoccus sp. S-4012
map00010	K00382	1.8.1.4	YX5a_102817	k__Bacteria;p__Pseudomonadota;c__Gammaproteobacteria;o__Xanthomonadales;f__Xanthomonadaceae;g__Lysobacter;s__Lysobacter luteus
map00010	K00850	2.7.1.11	YX5a_10325	k__Bacteria;p__Bacillota;c__Bacilli;o__Lactobacillales
map00010	K00128	1.2.1.3	YX5a_103320	k__Bacteria;p__Bacillota;c__Bacilli;o__Bacillales;f__Staphylococcaceae;g__Staphylococcus
map00010	K01624	4.1.2.13	YX5a_103323	k__Bacteria;p__Bacillota;c__Bacilli;o__Bacillales;f__Staphylococcaceae;g__Staphylococcus
map00010	K00134	1.2.1.12	YX5a_103409	k__Bacteria;p__Pseudomonadota;c__Alphaproteobacteria;o__Rhodobacterales;f__Roseobacteraceae;g__Sulfitobacter
map00010	K00382	1.8.1.4	YX5a_103503	k__Bacteria;p__Pseudomonadota;c__Alphaproteobacteria;o__Rhodobacterales;f__Paracoccaceae;g__Paracoccus;s__uncultured Paracoccus sp.
map00010	K00382	1.8.1.4	YX5a_103581	k__Bacteria;p__Actinomycetota;c__Actinomycetes;o__Micrococcales;f__Ornithinimicrobiaceae;g__Ornithinimicrobium
map00010	K02777	2.7.1.-	YX5a_10360	k__Bacteria;p__Bacillota;c__Bacilli;o__Bacillales;f__Staphylococcaceae;g__Staphylococcus;s__Staphylococcus saprophyticus
map00010	K01568	4.1.1.1	YX5a_103737	k__Eukaryota;p__Ascomycota;c__Eurotiomycetes;o__Eurotiales;f__Aspergillaceae;g__Aspergillus;s__Aspergillus cristatus
map00010	K01596	4.1.1.32	YX5a_103785	k__Bacteria;p__Pseudomonadota;c__Gammaproteobacteria;o__Xanthomonadales;f__Xanthomonadaceae
map00010	K00174	1.2.7.3||1.2.7.11	YX5a_104040	k__Bacteria;p__Pseudomonadota;c__Betaproteobacteria;o__Burkholderiales;f__Burkholderiaceae
map00010	K00163	1.2.4.1	YX5a_104429	k__Bacteria;p__Pseudomonadota
map00010	K00382	1.8.1.4	YX5a_104837	k__Bacteria;p__Gemmatimonadota;c__Unclassified;o__Unclassified;f__Unclassified;g__Unclassified;s__Gemmatimonadetes bacterium HGW-Gemmatimonadetes-1
map00010	K00016	1.1.1.27	YX5a_104870	k__Bacteria;p__Bacillota;c__Bacilli;o__Lactobacillales
map00010	K03841	3.1.3.11	YX5a_104960	k__Bacteria;p__Bacteroidota
map00010	K11645	4.1.2.13	YX5a_105381	k__Bacteria;p__Cyanobacteriota;c__Cyanophyceae;o__Leptolyngbyales;f__Leptolyngbyaceae;g__Leptolyngbya;s__Leptolyngbya sp. 7M
map00010	K00163	1.2.4.1	YX5a_10543	k__Bacteria;p__Actinomycetota;c__Actinomycetes;o__Micrococcales;f__Ornithinimicrobiaceae;g__Ornithinimicrobium;s__Ornithinimicrobium sp. F0845
map00010	K01895	6.2.1.1	YX5a_105515	k__Bacteria;p__Actinomycetota;c__Actinomycetes;o__Micrococcales;f__Ornithinimicrobiaceae;g__Ornithinimicrobium;s__Ornithinimicrobium sp. F0845
map00010	K00121	1.1.1.284||1.1.1.1	YX5a_105743	k__Bacteria;p__Pseudomonadota;c__Alphaproteobacteria;o__Rhodobacterales;f__Paracoccaceae;g__Paracoccus;s__uncultured Paracoccus sp.
map00010	K01810	5.3.1.9	YX5a_105818	k__Bacteria;p__Gemmatimonadota;c__Gemmatimonadetes;o__Gemmatimonadales;f__Unclassified;g__Unclassified;s__Gemmatimonadales bacterium
map00010	K00134	1.2.1.12	YX5a_106225	k__Bacteria;p__Pseudomonadota;c__Alphaproteobacteria;o__Rhodobacterales;f__Paracoccaceae;g__Paracoccus
map00010	K01007	2.7.9.2	YX5a_106306	k__Bacteria;p__Pseudomonadota;c__Gammaproteobacteria;o__Moraxellales;f__Moraxellaceae;g__Fluviicoccus;s__Fluviicoccus keumensis
map00010	K01610	4.1.1.49	YX5a_106455	k__Bacteria;p__Bacteroidota;c__Flavobacteriia;o__Flavobacteriales;f__Weeksellaceae;g__Riemerella;s__Riemerella anatipestifer
map00010	K01895	6.2.1.1	YX5a_106851	k__Bacteria;p__Pseudomonadota;c__Alphaproteobacteria
map00010	K24012	6.2.1.13	YX5a_106873	k__Bacteria;p__Pseudomonadota;c__Alphaproteobacteria;o__Rhodobacterales
map00010	K01895	6.2.1.1	YX5a_106927	k__Bacteria;p__Pseudomonadota;c__Alphaproteobacteria;o__Sphingomonadales;f__Sphingosinicellaceae;g__Sphingosinicella;s__Sphingosinicella sp. YJ22
map00010	K00382	1.8.1.4	YX5a_107069	k__Bacteria;p__Actinomycetota;c__Actinomycetes;o__Micrococcales;f__Microbacteriaceae;g__Microbacterium
map00010	K00627	2.3.1.12	YX5a_107197	k__Bacteria;p__Pseudomonadota;c__Alphaproteobacteria;o__Hyphomicrobiales;f__Brucellaceae;g__Brucella;s__Brucella abortus
map00010	K01624	4.1.2.13	YX5a_107326	k__Bacteria
map00010	K00382	1.8.1.4	YX5a_10736	k__Bacteria;p__Pseudomonadota;c__Alphaproteobacteria;o__Caulobacterales
map00010	K00175	1.2.7.3||1.2.7.11	YX5a_10751	k__Bacteria;p__Actinomycetota;c__Acidimicrobiia;o__Acidimicrobiales
map00010	K00162	1.2.4.1	YX5a_107666	k__Bacteria;p__Pseudomonadota;c__Alphaproteobacteria;o__Sphingomonadales;f__Sphingomonadaceae;g__Sphingopyxis
map00010	K01689	4.2.1.11	YX5a_107857	k__Bacteria;p__Gemmatimonadota
map00010	K01596	4.1.1.32	YX5a_1080	k__Bacteria;p__Bacteroidota;c__Chitinophagia;o__Chitinophagales;f__Chitinophagaceae;g__Flavihumibacter;s__Flavihumibacter stibioxidans
map00010	K01895	6.2.1.1	YX5a_108067	k__Bacteria;p__Planctomycetota
map00010	K00174	1.2.7.3||1.2.7.11	YX5a_10847	k__Bacteria;p__Acidobacteriota;c__Unclassified;o__Unclassified;f__Unclassified;g__Unclassified;s__Acidobacteriota bacterium
map00010	K00134	1.2.1.12	YX5a_10868	k__Bacteria;p__Pseudomonadota;c__Alphaproteobacteria;o__Sphingomonadales;f__Erythrobacteraceae
map00010	K00134	1.2.1.12	YX5a_108968	k__Bacteria;p__Rhodothermota;c__Rhodothermia;o__Rhodothermales;f__Rubricoccaceae;g__Rubrivirga;s__Rubrivirga marina
map00010	K00162	1.2.4.1	YX5a_109014	k__Bacteria;p__Pseudomonadota;c__Alphaproteobacteria;o__Sphingomonadales;f__Erythrobacteraceae;g__Tsuneonella;s__Tsuneonella dongtanensis
map00010	K00627	2.3.1.12	YX5a_109134	k__Bacteria;p__Pseudomonadota;c__Alphaproteobacteria;o__Rhodobacterales;f__Paracoccaceae;g__Paracoccus;s__Paracoccus sp. (in: a-proteobacteria)
map00010	K00163	1.2.4.1	YX5a_109135	k__Bacteria;p__Pseudomonadota;c__Alphaproteobacteria;o__Sphingomonadales;f__Sphingomonadaceae;g__Citromicrobium;s__Citromicrobium sp.
map00010	K01895	6.2.1.1	YX5a_109232	k__Bacteria;p__Actinomycetota;c__Actinomycetes;o__Geodermatophilales;f__Geodermatophilaceae;g__Geodermatophilus;s__Geodermatophilus sp. DSM 45219
map00010	K00138	1.2.1.-	YX5a_109282	k__Bacteria;p__Pseudomonadota;c__Alphaproteobacteria;o__Hyphomicrobiales;f__Brucellaceae;g__Unclassified;s__Brucellaceae bacterium VT-16-1752
map00010	K01610	4.1.1.49	YX5a_110015	k__Eukaryota;p__Ascomycota;c__Eurotiomycetes;o__Eurotiales;f__Aspergillaceae;g__Aspergillus
map00010	K01689	4.2.1.11	YX5a_110347	k__Bacteria;p__Pseudomonadota;c__Alphaproteobacteria;o__Rhodobacterales;f__Paracoccaceae;g__Paracoccus
map00010	K15778	5.4.2.8||5.4.2.2	YX5a_111255	k__Bacteria;p__Pseudomonadota;c__Gammaproteobacteria;o__Xanthomonadales;f__Xanthomonadaceae;g__Xanthomonas;s__Xanthomonas sp. XNM01
map00010	K00927	2.7.2.3	YX5a_111489	k__Bacteria;p__Pseudomonadota;c__Alphaproteobacteria;o__Rhodobacterales;f__Paracoccaceae;g__Paracoccus
map00010	K13979	1.1.1.2	YX5a_111945	k__Bacteria;p__Bacteroidota;c__Flavobacteriia;o__Flavobacteriales;f__Weeksellaceae
map00010	K00128	1.2.1.3	YX5a_111994	k__Bacteria;p__Actinomycetota;c__Acidimicrobiia;o__Acidimicrobiales;f__Ilumatobacteraceae;g__Desertimonas;s__Desertimonas flava
map00010	K00873	2.7.1.40	YX5a_112066	k__Bacteria;p__Pseudomonadota;c__Alphaproteobacteria;o__Sphingomonadales
map00010	K00382	1.8.1.4	YX5a_11207	k__Bacteria;p__Pseudomonadota;c__Alphaproteobacteria;o__Sphingomonadales;f__Erythrobacteraceae
map00010	K01006	2.7.9.1	YX5a_112100	k__Bacteria;p__Actinomycetota;c__Actinomycetes;o__Micrococcales;f__Intrasporangiaceae;g__Janibacter;s__Janibacter endophyticus
map00010	K01810	5.3.1.9	YX5a_112281	k__Bacteria;p__Pseudomonadota;c__Alphaproteobacteria;o__Rhodobacterales;f__Paracoccaceae;g__Paracoccus
map00010	K00927	2.7.2.3	YX5a_112304	k__Bacteria
map00010	K01596	4.1.1.32	YX5a_112669	k__Bacteria;p__Pseudomonadota;c__Alphaproteobacteria;o__Caulobacterales;f__Caulobacteraceae;g__Brevundimonas;s__uncultured Brevundimonas sp.
map00010	K00175	1.2.7.3||1.2.7.11	YX5a_112936	k__Bacteria;p__Actinomycetota;c__Actinomycetes;o__Micrococcales;f__Intrasporangiaceae;g__Tetrasphaera;s__Tetrasphaera sp. F2B08
map00010	K01834	5.4.2.11	YX5a_113217	k__Bacteria;p__Acidobacteriota;c__Unclassified;o__Unclassified;f__Unclassified;g__Unclassified;s__Acidobacteriota bacterium
map00010	K01596	4.1.1.32	YX5a_113386	k__Bacteria;p__Pseudomonadota;c__Gammaproteobacteria;o__Moraxellales;f__Moraxellaceae;g__Acinetobacter;s__Acinetobacter sedimenti
map00010	K00845	2.7.1.2	YX5a_11339	k__Bacteria;p__Pseudomonadota;c__Alphaproteobacteria;o__Rhodobacterales;f__Paracoccaceae;g__Paracoccus;s__Paracoccus sp. 2205BS29-5
map00010	K00174	1.2.7.3||1.2.7.11	YX5a_114080	k__Bacteria;p__Actinomycetota;c__Actinomycetes;o__Propionibacteriales;f__Nocardioidaceae;g__Nocardioides
map00010	K00382	1.8.1.4	YX5a_114217	k__Bacteria;p__Pseudomonadota;c__Alphaproteobacteria;o__Rhodobacterales;f__Paracoccaceae;g__Paracoccus;s__Paracoccus salsus
map00010	K00845	2.7.1.2	YX5a_114343	k__Bacteria;p__Pseudomonadota;c__Alphaproteobacteria;o__Sphingomonadales
map00010	K01895	6.2.1.1	YX5a_114706	k__Bacteria;p__Acidobacteriota;c__Unclassified;o__Unclassified;f__Unclassified;g__Unclassified;s__Acidobacteriota bacterium
map00010	K21071	2.7.1.11||2.7.1.90	YX5a_11474	k__Bacteria;p__Gemmatimonadota
map00010	K03737	1.2.7.1||1.2.7.-	YX5a_114883	k__Bacteria;p__Actinomycetota;c__Acidimicrobiia;o__Acidimicrobiales;f__Ilumatobacteraceae;g__Desertimonas;s__Desertimonas flava
map00010	K15633	5.4.2.12	YX5a_11531	k__Bacteria
map00010	K01803	5.3.1.1	YX5a_11532	k__Bacteria;p__Bacillota;c__Bacilli;o__Bacillales;f__Staphylococcaceae;g__Staphylococcus
map00010	K00927	2.7.2.3	YX5a_11533	k__Bacteria;p__Bacillota;c__Bacilli;o__Bacillales;f__Staphylococcaceae;g__Staphylococcus
map00010	K00134	1.2.1.12	YX5a_11534	k__Bacteria;p__Bacillota;c__Bacilli;o__Bacillales;f__Staphylococcaceae;g__Staphylococcus
map00010	K00128	1.2.1.3	YX5a_115568	k__Bacteria;p__Pseudomonadota;c__Alphaproteobacteria;o__Rhodobacterales;f__Paracoccaceae;g__Paracoccus
map00010	K01610	4.1.1.49	YX5a_1157	k__Bacteria;p__Pseudomonadota;c__Alphaproteobacteria;o__Rhodobacterales;f__Paracoccaceae;g__Paracoccus
map00010	K01006	2.7.9.1	YX5a_115800	k__Bacteria;p__Pseudomonadota;c__Alphaproteobacteria;o__Sphingomonadales;f__Erythrobacteraceae;g__Erythrobacter;s__Erythrobacter sp. SDW2
map00010	K01007	2.7.9.2	YX5a_115892	k__Bacteria;p__Actinomycetota;c__Actinomycetes;o__Micrococcales;f__Dermabacteraceae;g__Brachybacterium
map00010	K00627	2.3.1.12	YX5a_116307	k__Bacteria;p__Pseudomonadota
map00010	K00163	1.2.4.1	YX5a_116308	k__Bacteria;p__Pseudomonadota;c__Gammaproteobacteria;o__Moraxellales;f__Moraxellaceae;g__Agitococcus;s__uncultured Agitococcus sp.
map00010	K01834	5.4.2.11	YX5a_116340	k__Bacteria;p__Actinomycetota;c__Actinomycetes
map00010	K01895	6.2.1.1	YX5a_116641	k__Bacteria;p__Cyanobacteriota;c__Cyanophyceae;o__Leptolyngbyales;f__Leptolyngbyaceae;g__Leptolyngbya;s__Leptolyngbya sp. 7M
map00010	K00873	2.7.1.40	YX5a_116808	k__Bacteria;p__Bacteroidota
map00010	K13979	1.1.1.2	YX5a_116922	k__Bacteria;p__Actinomycetota;c__Actinomycetes;o__Micrococcales;f__Intrasporangiaceae;g__Tetrasphaera;s__Tetrasphaera sp. F2B08
map00010	K14085	1.2.1.31||1.2.1.8||1.2.1.3	YX5a_117173	k__Archaea;p__Unclassified;c__Unclassified;o__Unclassified;f__Unclassified;g__Unclassified;s__archaeon
map00010	K00627	2.3.1.12	YX5a_117350	k__Bacteria;p__Bacteroidota;c__Flavobacteriia;o__Flavobacteriales;f__Flavobacteriaceae
map00010	K00128	1.2.1.3	YX5a_118370	k__Bacteria;p__Gemmatimonadota;c__Unclassified;o__Unclassified;f__Unclassified;g__Unclassified;s__Gemmatimonadota bacterium
map00010	K00001	1.1.1.1	YX5a_118805	k__Bacteria;p__Pseudomonadota;c__Gammaproteobacteria;o__Moraxellales;f__Moraxellaceae;g__Acinetobacter;s__Acinetobacter sedimenti
map00010	K01596	4.1.1.32	YX5a_118927	k__Bacteria;p__Actinomycetota;c__Actinomycetes;o__Micrococcales;f__Ornithinimicrobiaceae;g__Ornithinimicrobium;s__Ornithinimicrobium cavernae
map00010	K00927	2.7.2.3	YX5a_118940	k__Bacteria;p__Actinomycetota;c__Actinomycetes;o__Micrococcales;f__Cellulomonadaceae
map00010	K00128	1.2.1.3	YX5a_119998	k__Eukaryota;p__Ascomycota;c__Eurotiomycetes;o__Eurotiales;f__Aspergillaceae;g__Aspergillus;s__Aspergillus cristatus
map00010	K00382	1.8.1.4	YX5a_120173	k__Bacteria;p__Bacillota;c__Bacilli;o__Lactobacillales
map00010	K00627	2.3.1.12	YX5a_120174	k__Bacteria;p__Bacillota;c__Bacilli;o__Lactobacillales;f__Carnobacteriaceae;g__Carnobacterium
map00010	K00161	1.2.4.1	YX5a_120176	k__Bacteria;p__Bacillota;c__Bacilli;o__Lactobacillales;f__Aerococcaceae;g__Aerococcus
map00010	K01895	6.2.1.1	YX5a_120415	k__Bacteria;p__Rhodothermota;c__Rhodothermia;o__Rhodothermales;f__Rubricoccaceae;g__Rubrivirga;s__Rubrivirga marina
map00010	K13979	1.1.1.2	YX5a_120642	k__Bacteria;p__Bacteroidota
map00010	K01895	6.2.1.1	YX5a_121348	k__Bacteria;p__Acidobacteriota;c__Unclassified;o__Unclassified;f__Unclassified;g__Unclassified;s__Acidobacteriota bacterium
map00010	K00128	1.2.1.3	YX5a_121369	k__Bacteria
map00010	K13979	1.1.1.2	YX5a_121541	k__Bacteria;p__Pseudomonadota;c__Gammaproteobacteria;o__Xanthomonadales;f__Xanthomonadaceae;g__Lysobacter;s__Lysobacter arseniciresistens
map00010	K00163	1.2.4.1	YX5a_12210	k__Bacteria;p__Pseudomonadota;c__Gammaproteobacteria;o__Moraxellales;f__Moraxellaceae;g__Acinetobacter;s__Acinetobacter sedimenti
map00010	K01689	4.2.1.11	YX5a_122189	k__Bacteria;p__Rhodothermota;c__Rhodothermia;o__Rhodothermales;f__Rubricoccaceae
map00010	K01689	4.2.1.11	YX5a_122713	k__Bacteria;p__Pseudomonadota;c__Gammaproteobacteria;o__Xanthomonadales;f__Xanthomonadaceae
map00010	K25026	2.7.1.2	YX5a_12298	k__Bacteria;p__Planctomycetota;c__Planctomycetia;o__Pirellulales;f__Pirellulaceae;g__Mariniblastus;s__Mariniblastus fucicola
map00010	K00162	1.2.4.1	YX5a_123103	k__Bacteria;p__Rhodothermota;c__Rhodothermia;o__Rhodothermales;f__Rubricoccaceae;g__Rubrivirga
map00010	K00161	1.2.4.1	YX5a_123104	k__Bacteria
map00010	K01006	2.7.9.1	YX5a_123162	k__Bacteria;p__Rhodothermota;c__Rhodothermia;o__Rhodothermales;f__Rubricoccaceae;g__Rubrivirga;s__Rubrivirga marina
map00010	K25026	2.7.1.2	YX5a_123175	k__Bacteria;p__Pseudomonadota;c__Alphaproteobacteria;o__Hyphomicrobiales;f__Phyllobacteriaceae;g__Mesorhizobium;s__Mesorhizobium sp.
map00010	K00174	1.2.7.3||1.2.7.11	YX5a_123331	k__Bacteria;p__Rhodothermota;c__Rhodothermia;o__Rhodothermales;f__Rubricoccaceae;g__Rubrivirga
map00010	K01895	6.2.1.1	YX5a_123556	k__Bacteria;p__Bacteroidota;c__Flavobacteriia;o__Flavobacteriales;f__Crocinitomicaceae;g__Fluviicola;s__Fluviicola sp.
map00010	K00128	1.2.1.3	YX5a_123671	k__Eukaryota;p__Ascomycota
map00010	K00128	1.2.1.3	YX5a_123689	k__Bacteria;p__Actinomycetota;c__Acidimicrobiia;o__Acidimicrobiales;f__Iamiaceae;g__Aquihabitans;s__Aquihabitans sp. G128
map00010	K01810	5.3.1.9	YX5a_123762	k__Bacteria;p__Bacteroidota;c__Flavobacteriia;o__Flavobacteriales;f__Weeksellaceae;g__Chryseobacterium
map00010	K00138	1.2.1.-	YX5a_123868	k__Bacteria;p__Pseudomonadota;c__Alphaproteobacteria;o__Rhodobacterales;f__Paracoccaceae;g__Paracoccus
map00010	K00163	1.2.4.1	YX5a_123932	k__Bacteria;p__Pseudomonadota;c__Betaproteobacteria;o__Burkholderiales;f__Comamonadaceae;g__Acidovorax
map00010	K00627	2.3.1.12	YX5a_123933	k__Bacteria;p__Pseudomonadota;c__Betaproteobacteria;o__Burkholderiales;f__Comamonadaceae;g__Acidovorax;s__Acidovorax sp. HMWF018
map00010	K00382	1.8.1.4	YX5a_12394	k__Bacteria;p__Pseudomonadota;c__Gammaproteobacteria;o__Xanthomonadales;f__Xanthomonadaceae;g__Luteimonas;s__Luteimonas aestuarii
map00010	K01810	5.3.1.9	YX5a_124476	k__Bacteria;p__Actinomycetota;c__Actinomycetes;o__Micrococcales;f__Ornithinimicrobiaceae;g__Ornithinimicrobium;s__Ornithinimicrobium sp. F0845
map00010	K11645	4.1.2.13	YX5a_124583	k__Bacteria;p__Acidobacteriota
map00010	K00128	1.2.1.3	YX5a_124688	k__Bacteria;p__Pseudomonadota;c__Alphaproteobacteria;o__Rhodobacterales;f__Paracoccaceae;g__Paracoccus
map00010	K13810	2.2.1.2||5.3.1.9	YX5a_124719	k__Bacteria;p__Acidobacteriota;c__Unclassified;o__Unclassified;f__Unclassified;g__Unclassified;s__Acidobacteriota bacterium
map00010	K01785	5.1.3.3	YX5a_125005	k__Bacteria;p__Actinomycetota;c__Actinomycetes;o__Micrococcales;f__Microbacteriaceae;g__Microbacterium
map00010	K01895	6.2.1.1	YX5a_12503	k__Bacteria;p__Pseudomonadota;c__Gammaproteobacteria;o__Moraxellales;f__Moraxellaceae;g__Agitococcus;s__uncultured Agitococcus sp.
map00010	K01895	6.2.1.1	YX5a_125492	k__Bacteria;p__Pseudomonadota;c__Alphaproteobacteria;o__Sphingomonadales;f__Sphingomonadaceae;g__Sphingopyxis;s__Sphingopyxis macrogoltabida
map00010	K01835	5.4.2.2	YX5a_12570	k__Bacteria;p__Pseudomonadota;c__Alphaproteobacteria;o__Hyphomicrobiales;f__Phyllobacteriaceae;g__Mesorhizobium
map00010	K01810	5.3.1.9	YX5a_125923	k__Bacteria;p__Pseudomonadota;c__Alphaproteobacteria;o__Rhodobacterales;f__Paracoccaceae;g__Paracoccus
map00010	K01689	4.2.1.11	YX5a_12610	k__Bacteria;p__Pseudomonadota;c__Alphaproteobacteria;o__Rhodobacterales;f__Paracoccaceae;g__Paracoccus;s__Paracoccus sp. WLY502
map00010	K00382	1.8.1.4	YX5a_126243	k__Bacteria;p__Actinomycetota;c__Actinomycetes;o__Micrococcales;f__Ornithinimicrobiaceae;g__Ornithinimicrobium
map00010	K03841	3.1.3.11	YX5a_126501	k__Bacteria;p__Pseudomonadota;c__Alphaproteobacteria;o__Rhodobacterales;f__Paracoccaceae;g__Paracoccus;s__Paracoccus salsus
map00010	K01006	2.7.9.1	YX5a_126564	k__Bacteria;p__Pseudomonadota;c__Alphaproteobacteria;o__Sphingomonadales
map00010	K15633	5.4.2.12	YX5a_12666	k__Bacteria;p__Rhodothermota;c__Rhodothermia;o__Rhodothermales;f__Rubricoccaceae;g__Rubrivirga
map00010	K00627	2.3.1.12	YX5a_126782	k__Bacteria;p__Acidobacteriota;c__Unclassified;o__Unclassified;f__Unclassified;g__Unclassified;s__Acidobacteriota bacterium
map00010	K00162	1.2.4.1	YX5a_126783	k__Bacteria;p__Acidobacteriota;c__Unclassified;o__Unclassified;f__Unclassified;g__Unclassified
map00010	K00175	1.2.7.3||1.2.7.11	YX5a_1269	k__Bacteria;p__Acidobacteriota;c__Unclassified;o__Unclassified;f__Unclassified;g__Unclassified;s__Acidobacteria bacterium RIFCSPLOWO2_12_FULL_67_14b
map00010	K02446	3.1.3.11	YX5a_127159	k__Bacteria;p__Actinomycetota;c__Acidimicrobiia;o__Acidimicrobiales;f__Ilumatobacteraceae
map00010	K13953	1.1.1.1	YX5a_127546	k__Bacteria;p__Pseudomonadota;c__Gammaproteobacteria;o__Moraxellales;f__Moraxellaceae;g__Acinetobacter;s__Acinetobacter sedimenti
map00010	K00163	1.2.4.1	YX5a_128412	k__Bacteria;p__Pseudomonadota;c__Gammaproteobacteria;o__Xanthomonadales;f__Xanthomonadaceae;g__Luteimonas;s__Luteimonas endophytica
map00010	K15633	5.4.2.12	YX5a_128878	k__Bacteria;p__Pseudomonadota;c__Gammaproteobacteria;o__Xanthomonadales;f__Xanthomonadaceae;g__Thermomonas
map00010	K00128	1.2.1.3	YX5a_129	k__Bacteria;p__Pseudomonadota;c__Alphaproteobacteria;o__Rhodobacterales;f__Paracoccaceae;g__Paracoccus
map00010	K01006	2.7.9.1	YX5a_129455	k__Bacteria;p__Pseudomonadota;c__Alphaproteobacteria;o__Rhodobacterales;f__Paracoccaceae;g__Paracoccus
map00010	K00134	1.2.1.12	YX5a_129555	k__Bacteria;p__Pseudomonadota;c__Gammaproteobacteria;o__Moraxellales;f__Moraxellaceae;g__Acinetobacter
map00010	K01834	5.4.2.11	YX5a_129850	k__Bacteria;p__Actinomycetota;c__Actinomycetes;o__Micrococcales;f__Ornithinimicrobiaceae
map00010	K16370	2.7.1.11	YX5a_129910	k__Bacteria;p__Pseudomonadota;c__Alphaproteobacteria;o__Rhodobacterales;f__Paracoccaceae;g__Paracoccus;s__Paracoccus halophilus
map00010	K01623	4.1.2.13	YX5a_13048	k__Bacteria;p__Bacillota;c__Bacilli;o__Bacillales;f__Staphylococcaceae;g__Staphylococcus
map00010	K01006	2.7.9.1	YX5a_130599	k__Bacteria;p__Pseudomonadota;c__Alphaproteobacteria;o__Rhodobacterales;f__Paracoccaceae;g__Paracoccus;s__Paracoccus marinaquae
map00010	K00134	1.2.1.12	YX5a_1307	k__Bacteria;p__Pseudomonadota;c__Gammaproteobacteria;o__Xanthomonadales;f__Xanthomonadaceae
map00010	K01803	5.3.1.1	YX5a_130799	k__Bacteria;p__Pseudomonadota;c__Alphaproteobacteria;o__Rhodobacterales;f__Paracoccaceae;g__Paracoccus
map00010	K00128	1.2.1.3	YX5a_130849	k__Bacteria;p__Pseudomonadota;c__Alphaproteobacteria;o__Rhodobacterales;f__Paracoccaceae;g__Paracoccus;s__Paracoccus sp. (in: a-proteobacteria)
map00010	K01895	6.2.1.1	YX5a_130989	k__Bacteria;p__Pseudomonadota
map00010	K01803	5.3.1.1	YX5a_131066	k__Bacteria;p__Pseudomonadota;c__Alphaproteobacteria;o__Hyphomicrobiales;f__Phyllobacteriaceae;g__Oryzicola;s__Oryzicola mucosus
map00010	K15634	5.4.2.11	YX5a_131294	k__Bacteria;p__Actinomycetota;c__Acidimicrobiia;o__Acidimicrobiales;f__Iamiaceae;g__Aquihabitans;s__Aquihabitans sp. G128
map00010	K01689	4.2.1.11	YX5a_131366	Unclassified
map00010	K01835	5.4.2.2	YX5a_131504	k__Bacteria;p__Actinomycetota;c__Actinomycetes;o__Micrococcales;f__Intrasporangiaceae;g__Phycicoccus
map00010	K00162	1.2.4.1	YX5a_131511	k__Bacteria;p__Pseudomonadota;c__Alphaproteobacteria;o__Rhodobacterales;f__Paracoccaceae;g__Amaricoccus;s__Amaricoccus solimangrovi
map00010	K25026	2.7.1.2	YX5a_131587	k__Bacteria;p__Actinomycetota;c__Actinomycetes;o__Propionibacteriales;f__Nocardioidaceae;g__Nocardioides;s__Nocardioides sp.
map00010	K25026	2.7.1.2	YX5a_131588	k__Bacteria;p__Actinomycetota;c__Actinomycetes;o__Propionibacteriales;f__Nocardioidaceae;g__Nocardioides;s__Nocardioides agariphilus
map00010	K01006	2.7.9.1	YX5a_131658	k__Bacteria;p__Candidatus Omnitrophota;c__Unclassified;o__Unclassified;f__Unclassified;g__Unclassified;s__Omnitrophica WOR_2 bacterium RIFOXYA2_FULL_45_12
map00010	K00134	1.2.1.12	YX5a_131707	k__Bacteria;p__Bacillota;c__Bacilli;o__Lactobacillales;f__Aerococcaceae;g__Aerococcus;s__Aerococcus viridans
map00010	K00927	2.7.2.3	YX5a_131708	k__Bacteria;p__Bacillota;c__Bacilli;o__Lactobacillales;f__Aerococcaceae;g__Aerococcus
map00010	K01803	5.3.1.1	YX5a_131709	k__Bacteria;p__Bacillota;c__Bacilli;o__Lactobacillales;f__Aerococcaceae;g__Aerococcus;s__Aerococcus agrisoli
map00010	K15633	5.4.2.12	YX5a_131710	k__Bacteria;p__Bacillota;c__Bacilli;o__Lactobacillales
map00010	K01689	4.2.1.11	YX5a_131711	k__Bacteria;p__Bacillota;c__Bacilli;o__Lactobacillales
map00010	K00845	2.7.1.2	YX5a_132092	k__Bacteria;p__Pseudomonadota;c__Alphaproteobacteria;o__Sphingomonadales;f__Sphingomonadaceae;g__Sphingomonas
map00010	K01223	3.2.1.86	YX5a_132269	k__Bacteria;p__Bacillota;c__Bacilli;o__Lactobacillales
map00010	K01803	5.3.1.1	YX5a_132300	k__Bacteria;p__Pseudomonadota;c__Gammaproteobacteria;o__Xanthomonadales;f__Xanthomonadaceae;g__Thermomonas;s__Thermomonas carbonis
map00010	K00845	2.7.1.2	YX5a_132428	k__Bacteria;p__Pseudomonadota;c__Alphaproteobacteria;o__Sphingomonadales;f__Erythrobacteraceae;g__Erythrobacter;s__Erythrobacter sp. SDW2
map00010	K00627	2.3.1.12	YX5a_132433	k__Bacteria;p__Pseudomonadota;c__Alphaproteobacteria;o__Rhodobacterales;f__Paracoccaceae;g__Paracoccus;s__Paracoccus sp. (in: a-proteobacteria)
map00010	K01689	4.2.1.11	YX5a_132546	k__Bacteria;p__Pseudomonadota;c__Alphaproteobacteria;o__Rhodobacterales;f__Paracoccaceae;g__Paracoccus
map00010	K00016	1.1.1.27	YX5a_132853	k__Bacteria;p__Actinomycetota;c__Actinomycetes;o__Micrococcales;f__Microbacteriaceae;g__Microbacterium
map00010	K00174	1.2.7.3||1.2.7.11	YX5a_133028	k__Bacteria;p__Pseudomonadota;c__Alphaproteobacteria;o__Sphingomonadales;f__Sphingomonadaceae;g__Sphingopyxis;s__Sphingopyxis sp.
map00010	K00150	1.2.1.59	YX5a_133054	k__Bacteria;p__Rhodothermota;c__Rhodothermia;o__Rhodothermales;f__Rubricoccaceae;g__Rubrivirga;s__Rubrivirga marina
map00010	K00627	2.3.1.12	YX5a_133542	k__Bacteria;p__Actinomycetota;c__Acidimicrobiia;o__Acidimicrobiales;f__Iamiaceae;g__Aquihabitans;s__Aquihabitans sp. G128
map00010	K00382	1.8.1.4	YX5a_133543	k__Bacteria;p__Actinomycetota;c__Acidimicrobiia;o__Acidimicrobiales;f__Iamiaceae;g__Aquihabitans;s__Aquihabitans sp. G128
map00010	K03841	3.1.3.11	YX5a_134566	k__Bacteria;p__Pseudomonadota;c__Alphaproteobacteria;o__Rhodobacterales;f__Paracoccaceae;g__Paracoccus;s__Paracoccus halophilus
map00010	K00175	1.2.7.3||1.2.7.11	YX5a_134746	k__Bacteria;p__Pseudomonadota;c__Betaproteobacteria;o__Burkholderiales;f__Burkholderiaceae
map00010	K00163	1.2.4.1	YX5a_135110	k__Bacteria;p__Actinomycetota;c__Actinomycetes;o__Propionibacteriales;f__Nocardioidaceae;g__Nocardioides
map00010	K16370	2.7.1.11	YX5a_135206	k__Bacteria;p__Pseudomonadota;c__Alphaproteobacteria;o__Rhodobacterales;f__Paracoccaceae;g__Paracoccus
map00010	K00382	1.8.1.4	YX5a_135274	k__Bacteria;p__Bacteroidota;c__Flavobacteriia;o__Flavobacteriales
map00010	K01785	5.1.3.3	YX5a_135496	k__Bacteria;p__Pseudomonadota;c__Alphaproteobacteria;o__Rhodobacterales;f__Paracoccaceae;g__Paracoccus
map00010	K00134	1.2.1.12	YX5a_135524	k__Bacteria;p__Bacteroidota
map00010	K00873	2.7.1.40	YX5a_135993	k__Bacteria;p__Actinomycetota;c__Actinomycetes;o__Micrococcales;f__Intrasporangiaceae;g__Tetrasphaera;s__Tetrasphaera sp. F2B08
map00010	K00873	2.7.1.40	YX5a_136357	k__Bacteria;p__Pseudomonadota;c__Alphaproteobacteria;o__Rhodobacterales;f__Paracoccaceae;g__Paracoccus
map00010	K01895	6.2.1.1	YX5a_136402	k__Bacteria;p__Actinomycetota;c__Actinomycetes;o__Micrococcales;f__Intrasporangiaceae;g__Tetrasphaera;s__Tetrasphaera sp. F2B08
map00010	K00163	1.2.4.1	YX5a_136745	k__Bacteria;p__Pseudomonadota;c__Gammaproteobacteria;o__Xanthomonadales;f__Xanthomonadaceae;g__Lysobacter;s__Lysobacter oculi
map00010	K01895	6.2.1.1	YX5a_137143	k__Bacteria;p__Pseudomonadota;c__Gammaproteobacteria;o__Xanthomonadales;f__Xanthomonadaceae;g__Luteimonas;s__Luteimonas padinae
map00010	K01689	4.2.1.11	YX5a_137681	k__Bacteria;p__Planctomycetota;c__Planctomycetia;o__Pirellulales;f__Pirellulaceae;g__Mariniblastus;s__Mariniblastus fucicola
map00010	K01895	6.2.1.1	YX5a_137742	k__Bacteria;p__Pseudomonadota;c__Alphaproteobacteria;o__Rhodobacterales;f__Paracoccaceae
map00010	K00174	1.2.7.3||1.2.7.11	YX5a_137778	k__Bacteria;p__Cyanobacteriota;c__Cyanophyceae;o__Leptolyngbyales;f__Leptolyngbyaceae;g__Leptolyngbya;s__Leptolyngbya sp. 15MV
map00010	K01223	3.2.1.86	YX5a_138198	k__Bacteria;p__Bacillota;c__Bacilli;o__Lactobacillales;f__Aerococcaceae;g__Aerococcus
map00010	K01803	5.3.1.1	YX5a_138313	k__Bacteria;p__Actinomycetota;c__Actinomycetes;o__Micrococcales;f__Intrasporangiaceae;g__Tetrasphaera;s__Tetrasphaera sp. F2B08
map00010	K00927	2.7.2.3	YX5a_138314	k__Bacteria;p__Actinomycetota;c__Actinomycetes;o__Micrococcales;f__Intrasporangiaceae;g__Phycicoccus;s__Phycicoccus elongatus
map00010	K01895	6.2.1.1	YX5a_138630	k__Bacteria;p__Bacillota;c__Bacilli;o__Bacillales;f__Staphylococcaceae;g__Staphylococcus
map00010	K00850	2.7.1.11	YX5a_138667	k__Bacteria;p__Bacillota;c__Bacilli;o__Bacillales;f__Staphylococcaceae;g__Staphylococcus
map00010	K00873	2.7.1.40	YX5a_138668	k__Bacteria;p__Bacillota;c__Bacilli;o__Bacillales;f__Staphylococcaceae;g__Staphylococcus
map00010	K00128	1.2.1.3	YX5a_13867	k__Bacteria;p__Pseudomonadota;c__Betaproteobacteria;o__Burkholderiales;f__Burkholderiaceae;g__Caballeronia;s__Caballeronia zhejiangensis
map00010	K00150	1.2.1.59	YX5a_138677	k__Bacteria;p__Bacillota;c__Bacilli;o__Bacillales;f__Staphylococcaceae;g__Staphylococcus
map00010	K00134	1.2.1.12	YX5a_138716	k__Bacteria;p__Pseudomonadota;c__Gammaproteobacteria;o__Xanthomonadales
map00010	K00121	1.1.1.284||1.1.1.1	YX5a_138902	k__Bacteria;p__Pseudomonadota;c__Alphaproteobacteria;o__Hyphomicrobiales;f__Phyllobacteriaceae;g__Mesorhizobium;s__Mesorhizobium sp. WR6
map00010	K00845	2.7.1.2	YX5a_138925	k__Bacteria;p__Pseudomonadota;c__Alphaproteobacteria;o__Rhodobacterales;f__Paracoccaceae;g__Paracoccus;s__Paracoccus marinaquae
map00010	K00121	1.1.1.284||1.1.1.1	YX5a_139048	k__Bacteria;p__Pseudomonadota;c__Gammaproteobacteria;o__Xanthomonadales;f__Xanthomonadaceae
map00010	K00138	1.2.1.-	YX5a_139406	k__Bacteria;p__Pseudomonadota;c__Alphaproteobacteria;o__Hyphomicrobiales
map00010	K00163	1.2.4.1	YX5a_140071	k__Bacteria;p__Pseudomonadota;c__Gammaproteobacteria;o__Xanthomonadales;f__Xanthomonadaceae
map00010	K13979	1.1.1.2	YX5a_14042	k__Bacteria
map00010	K00163	1.2.4.1	YX5a_141439	k__Bacteria;p__Pseudomonadota;c__Alphaproteobacteria;o__Unclassified;f__Unclassified;g__Unclassified;s__Alphaproteobacteria bacterium
map00010	K15633	5.4.2.12	YX5a_141941	k__Bacteria;p__Pseudomonadota;c__Alphaproteobacteria;o__Kordiimonadales;f__Kordiimonadaceae;g__Kordiimonas
map00010	K21071	2.7.1.11||2.7.1.90	YX5a_142277	k__Bacteria;p__Actinomycetota;c__Acidimicrobiia;o__Acidimicrobiales;f__Iamiaceae;g__Aquihabitans;s__Aquihabitans sp. G128
map00010	K01803	5.3.1.1	YX5a_142438	k__Bacteria;p__Actinomycetota;c__Actinomycetes;o__Micrococcales;f__Demequinaceae;g__Demequina;s__Demequina sp. NBRC 110055
map00010	K00128	1.2.1.3	YX5a_14268	k__Bacteria;p__Bacteroidota;c__Flavobacteriia;o__Flavobacteriales;f__Weeksellaceae;g__Profundicola;s__Profundicola chukchiensis
map00010	K03841	3.1.3.11	YX5a_142729	k__Bacteria;p__Pseudomonadota;c__Gammaproteobacteria;o__Moraxellales;f__Moraxellaceae;g__Acinetobacter;s__Acinetobacter sp.
map00010	K00138	1.2.1.-	YX5a_142777	k__Bacteria;p__Pseudomonadota;c__Alphaproteobacteria;o__Caulobacterales;f__Caulobacteraceae;g__Brevundimonas;s__Brevundimonas sp.
map00010	K03841	3.1.3.11	YX5a_142849	k__Bacteria;p__Rhodothermota;c__Rhodothermia;o__Rhodothermales;f__Rubricoccaceae;g__Rubrivirga;s__Rubrivirga sp. SAORIC476
map00010	K01624	4.1.2.13	YX5a_142891	k__Eukaryota;p__Ascomycota;c__Eurotiomycetes;o__Eurotiales;f__Aspergillaceae;g__Aspergillus
map00010	K01624	4.1.2.13	YX5a_143116	k__Bacteria;p__Pseudomonadota;c__Alphaproteobacteria;o__Rhodobacterales;f__Paracoccaceae;g__Paracoccus
map00010	K00138	1.2.1.-	YX5a_14316	k__Bacteria;p__Pseudomonadota;c__Gammaproteobacteria;o__Moraxellales;f__Moraxellaceae;g__Acinetobacter;s__Acinetobacter sedimenti
map00010	K01596	4.1.1.32	YX5a_143281	k__Bacteria;p__Pseudomonadota;c__Gammaproteobacteria;o__Xanthomonadales
map00010	K01895	6.2.1.1	YX5a_143345	k__Bacteria;p__Actinomycetota;c__Actinomycetes;o__Micrococcales;f__Ornithinimicrobiaceae;g__Ornithinimicrobium
map00010	K15633	5.4.2.12	YX5a_143348	k__Bacteria;p__Pseudomonadota;c__Alphaproteobacteria;o__Rhodobacterales;f__Paracoccaceae;g__Paracoccus;s__Paracoccus aestuarii
map00010	K00382	1.8.1.4	YX5a_143892	k__Bacteria;p__Pseudomonadota;c__Gammaproteobacteria;o__Moraxellales;f__Moraxellaceae;g__Acinetobacter
map00010	K00121	1.1.1.284||1.1.1.1	YX5a_144357	k__Bacteria;p__Bacillota;c__Bacilli
map00010	K00128	1.2.1.3	YX5a_14438	k__Bacteria;p__Bacteroidota;c__Sphingobacteriia;o__Sphingobacteriales;f__Unclassified;g__Unclassified;s__Sphingobacteriales bacterium
map00010	K00016	1.1.1.27	YX5a_144399	k__Bacteria;p__Bacillota;c__Bacilli
map00010	K00382	1.8.1.4	YX5a_144574	k__Bacteria;p__Pseudomonadota;c__Gammaproteobacteria;o__Moraxellales;f__Moraxellaceae;g__Acinetobacter
map00010	K00128	1.2.1.3	YX5a_14462	k__Bacteria;p__Pseudomonadota;c__Alphaproteobacteria;o__Rhodobacterales;f__Paracoccaceae;g__Paracoccus;s__Paracoccus marinaquae
map00010	K01895	6.2.1.1	YX5a_144756	k__Bacteria;p__Acidobacteriota;c__Unclassified;o__Unclassified;f__Unclassified;g__Unclassified;s__Acidobacteriota bacterium
map00010	K01810	5.3.1.9	YX5a_144763	k__Bacteria;p__Pseudomonadota;c__Gammaproteobacteria;o__Moraxellales;f__Moraxellaceae;g__Agitococcus
map00010	K01895	6.2.1.1	YX5a_145114	k__Bacteria;p__Pseudomonadota;c__Gammaproteobacteria;o__Moraxellales;f__Moraxellaceae;g__Acinetobacter;s__Acinetobacter baumannii
map00010	K00873	2.7.1.40	YX5a_145465	k__Bacteria;p__Pseudomonadota;c__Gammaproteobacteria;o__Cellvibrionales;f__Cellvibrionaceae;g__Cellvibrio
map00010	K00163	1.2.4.1	YX5a_145481	k__Bacteria
map00010	K00128	1.2.1.3	YX5a_146259	k__Bacteria;p__Pseudomonadota;c__Alphaproteobacteria;o__Rhodobacterales;f__Paracoccaceae;g__Paracoccus;s__Paracoccus contaminans
map00010	K00134	1.2.1.12	YX5a_146615	k__Bacteria;p__Pseudomonadota;c__Gammaproteobacteria;o__Moraxellales;f__Moraxellaceae;g__Acinetobacter
map00010	K00382	1.8.1.4	YX5a_146913	k__Bacteria;p__Pseudomonadota;c__Alphaproteobacteria;o__Rhodobacterales;f__Paracoccaceae;g__Paracoccus;s__Paracoccus marinaquae
map00010	K00873	2.7.1.40	YX5a_146979	k__Bacteria;p__Pseudomonadota;c__Alphaproteobacteria;o__Rhodobacterales;f__Paracoccaceae;g__Paracoccus
map00010	K00163	1.2.4.1	YX5a_147085	k__Bacteria;p__Actinomycetota;c__Acidimicrobiia;o__Acidimicrobiales;f__Ilumatobacteraceae;g__Desertimonas;s__Desertimonas flava
map00010	K01835	5.4.2.2	YX5a_147119	k__Bacteria;p__Bacillota;c__Bacilli;o__Bacillales;f__Staphylococcaceae;g__Staphylococcus
map00010	K00873	2.7.1.40	YX5a_147407	k__Bacteria;p__Actinomycetota;c__Acidimicrobiia;o__Acidimicrobiales;f__Ilumatobacteraceae;g__Ilumatobacter;s__Ilumatobacter sp.
map00010	K01596	4.1.1.32	YX5a_147680	k__Bacteria;p__Actinomycetota;c__Actinomycetes
map00010	K00001	1.1.1.1	YX5a_148855	k__Bacteria;p__Pseudomonadota;c__Gammaproteobacteria;o__Moraxellales;f__Moraxellaceae;g__Acinetobacter;s__Acinetobacter sp.
map00010	K01596	4.1.1.32	YX5a_14888	k__Bacteria;p__Acidobacteriota;c__Unclassified;o__Unclassified;f__Unclassified;g__Unclassified;s__Acidobacteriota bacterium
map00010	K01689	4.2.1.11	YX5a_149170	k__Bacteria;p__Actinomycetota;c__Actinomycetes;o__Micrococcales;f__Intrasporangiaceae;g__Ornithinicoccus;s__Ornithinicoccus hortensis
map00010	K01810	5.3.1.9	YX5a_149191	k__Eukaryota;p__Ascomycota;c__Eurotiomycetes;o__Eurotiales;f__Aspergillaceae
map00010	K00174	1.2.7.3||1.2.7.11	YX5a_149492	k__Bacteria
map00010	K00382	1.8.1.4	YX5a_149607	k__Bacteria;p__Pseudomonadota;c__Betaproteobacteria;o__Burkholderiales;f__Burkholderiaceae;g__Burkholderia
map00010	K00128	1.2.1.3	YX5a_149725	k__Eukaryota;p__Ascomycota;c__Eurotiomycetes;o__Eurotiales;f__Aspergillaceae
map00010	K01006	2.7.9.1	YX5a_149744	k__Bacteria;p__Pseudomonadota;c__Alphaproteobacteria;o__Sphingomonadales;f__Sphingomonadaceae;g__Sphingomonas
map00010	K01834	5.4.2.11	YX5a_14982	k__Bacteria;p__Acidobacteriota;c__Unclassified;o__Unclassified;f__Unclassified;g__Unclassified;s__Acidobacteriota bacterium
map00010	K13953	1.1.1.1	YX5a_150127	k__Bacteria;p__Actinomycetota;c__Actinomycetes;o__Micrococcales;f__Micrococcaceae;g__Micrococcus;s__Micrococcus luteus
map00010	K00382	1.8.1.4	YX5a_150492	k__Bacteria;p__Bacteroidota;c__Flavobacteriia;o__Flavobacteriales;f__Weeksellaceae
map00010	K01624	4.1.2.13	YX5a_150550	k__Bacteria;p__Pseudomonadota;c__Alphaproteobacteria;o__Rhodobacterales;f__Paracoccaceae;g__Paracoccus
map00010	K01895	6.2.1.1	YX5a_150802	k__Bacteria;p__Pseudomonadota;c__Alphaproteobacteria;o__Sphingomonadales;f__Sphingomonadaceae;g__Sphingopyxis
map00010	K00873	2.7.1.40	YX5a_150824	k__Bacteria;p__Pseudomonadota;c__Alphaproteobacteria;o__Sphingomonadales;f__Erythrobacteraceae;g__Altererythrobacter;s__Altererythrobacter sp. H2
map00010	K16370	2.7.1.11	YX5a_151124	k__Bacteria;p__Bacteroidota;c__Chitinophagia;o__Chitinophagales;f__Chitinophagaceae;g__Lacibacter
map00010	K03737	1.2.7.1||1.2.7.-	YX5a_151270	k__Bacteria;p__Actinomycetota;c__Actinomycetes
map00010	K25026	2.7.1.2	YX5a_151894	k__Bacteria;p__Bacteroidota
map00010	K00927	2.7.2.3	YX5a_152183	k__Bacteria;p__Pseudomonadota;c__Alphaproteobacteria;o__Rhodobacterales;f__Paracoccaceae;g__Paracoccus;s__Paracoccus siganidrum
map00010	K11645	4.1.2.13	YX5a_152185	k__Bacteria;p__Pseudomonadota;c__Alphaproteobacteria;o__Rhodobacterales;f__Paracoccaceae;g__Paracoccus
map00010	K00382	1.8.1.4	YX5a_152221	k__Bacteria;p__Pseudomonadota;c__Alphaproteobacteria;o__Sphingomonadales;f__Erythrobacteraceae;g__Qipengyuania
map00010	K01810	5.3.1.9	YX5a_152225	k__Bacteria;p__Rhodothermota;c__Rhodothermia;o__Rhodothermales;f__Rubricoccaceae
map00010	K01895	6.2.1.1	YX5a_152238	k__Bacteria;p__Rhodothermota;c__Rhodothermia;o__Rhodothermales;f__Rubricoccaceae;g__Rubrivirga;s__Rubrivirga sp. SAORIC476
map00010	K00627	2.3.1.12	YX5a_152384	k__Bacteria;p__Pseudomonadota;c__Gammaproteobacteria;o__Xanthomonadales;f__Xanthomonadaceae;g__Lysobacter;s__Lysobacter sp. M2-1
map00010	K00121	1.1.1.284||1.1.1.1	YX5a_152528	k__Bacteria;p__Pseudomonadota;c__Alphaproteobacteria;o__Sphingomonadales;f__Sphingomonadaceae;g__Sphingopyxis
map00010	K00163	1.2.4.1	YX5a_152820	k__Bacteria;p__Actinomycetota;c__Actinomycetes;o__Micrococcales
map00010	K00128	1.2.1.3	YX5a_153420	k__Bacteria;p__Actinomycetota;c__Acidimicrobiia;o__Acidimicrobiales;f__Iamiaceae;g__Aquihabitans;s__Aquihabitans sp. G128
map00010	K15778	5.4.2.8||5.4.2.2	YX5a_153467	k__Bacteria;p__Pseudomonadota;c__Gammaproteobacteria;o__Moraxellales;f__Moraxellaceae;g__Acinetobacter;s__Acinetobacter sp.
map00010	K01596	4.1.1.32	YX5a_153494	k__Bacteria;p__Pseudomonadota;c__Gammaproteobacteria;o__Moraxellales;f__Moraxellaceae;g__Acinetobacter
map00010	K00382	1.8.1.4	YX5a_15408	k__Bacteria;p__Pseudomonadota;c__Alphaproteobacteria;o__Hyphomicrobiales;f__Phyllobacteriaceae;g__Mesorhizobium
map00010	K01624	4.1.2.13	YX5a_154306	k__Bacteria;p__Actinomycetota;c__Actinomycetes
map00010	K21071	2.7.1.11||2.7.1.90	YX5a_154854	k__Bacteria;p__Actinomycetota;c__Acidimicrobiia;o__Acidimicrobiales;f__Ilumatobacteraceae;g__Desertimonas;s__Desertimonas flava
map00010	K01689	4.2.1.11	YX5a_155675	k__Bacteria;p__Actinomycetota;c__Actinomycetes;o__Micrococcales;f__Intrasporangiaceae;g__Janibacter;s__Janibacter endophyticus
map00010	K01810	5.3.1.9	YX5a_15570	k__Bacteria;p__Pseudomonadota;c__Alphaproteobacteria;o__Rhodobacterales;f__Paracoccaceae;g__Paracoccus
map00010	K01810	5.3.1.9	YX5a_155731	k__Bacteria;p__Pseudomonadota;c__Gammaproteobacteria;o__Xanthomonadales;f__Xanthomonadaceae;g__Luteimonas
map00010	K01568	4.1.1.1	YX5a_156263	k__Eukaryota;p__Ascomycota;c__Eurotiomycetes;o__Eurotiales;f__Aspergillaceae;g__Penicillium
map00010	K25026	2.7.1.2	YX5a_156341	k__Bacteria;p__Bacillota;c__Bacilli
map00010	K01006	2.7.9.1	YX5a_156787	k__Bacteria;p__Actinomycetota;c__Actinomycetes;o__Micrococcales;f__Ornithinimicrobiaceae;g__Ornithinimicrobium;s__Ornithinimicrobium sp. F0845
map00010	K00382	1.8.1.4	YX5a_15681	k__Bacteria;p__Pseudomonadota;c__Gammaproteobacteria;o__Xanthomonadales;f__Xanthomonadaceae;g__Lysobacter
map00010	K00002	1.1.1.2	YX5a_157012	k__Eukaryota;p__Ascomycota;c__Eurotiomycetes;o__Eurotiales;f__Aspergillaceae;g__Aspergillus;s__Aspergillus chevalieri
map00010	K01006	2.7.9.1	YX5a_157232	k__Bacteria;p__Actinomycetota;c__Actinomycetes
map00010	K00382	1.8.1.4	YX5a_157584	k__Bacteria;p__Pseudomonadota;c__Alphaproteobacteria;o__Sphingomonadales;f__Erythrobacteraceae;g__Qipengyuania
map00010	K00382	1.8.1.4	YX5a_157650	k__Bacteria;p__Pseudomonadota;c__Alphaproteobacteria;o__Hyphomicrobiales;f__Phyllobacteriaceae;g__Mesorhizobium
map00010	K00873	2.7.1.40	YX5a_157978	k__Bacteria;p__Pseudomonadota;c__Alphaproteobacteria;o__Rhodobacterales;f__Paracoccaceae;g__Rhodovulum;s__Rhodovulum sulfidophilum
map00010	K15916	5.3.1.9||5.3.1.8	YX5a_158727	k__Bacteria;p__Actinomycetota;c__Acidimicrobiia;o__Acidimicrobiales;f__Iamiaceae;g__Iamia;s__Iamia sp.
map00010	K00174	1.2.7.3||1.2.7.11	YX5a_158767	k__Bacteria;p__Cyanobacteriota;c__Cyanophyceae;o__Leptolyngbyales;f__Leptolyngbyaceae;g__Leptolyngbya;s__Leptolyngbya sp. 7M
map00010	K01689	4.2.1.11	YX5a_158888	k__Bacteria;p__Pseudomonadota;c__Betaproteobacteria;o__Burkholderiales;f__Comamonadaceae;g__Ottowia;s__Ottowia sp.
map00010	K01223	3.2.1.86	YX5a_159102	k__Bacteria;p__Bacillota;c__Bacilli;o__Bacillales;f__Staphylococcaceae;g__Staphylococcus
map00010	K01834	5.4.2.11	YX5a_159111	k__Bacteria;p__Bacillota;c__Bacilli;o__Bacillales;f__Staphylococcaceae;g__Staphylococcus;s__Staphylococcus arlettae
map00010	K04041	3.1.3.11	YX5a_159179	k__Bacteria;p__Bacillota;c__Bacilli;o__Bacillales;f__Staphylococcaceae;g__Staphylococcus
map00010	K15916	5.3.1.9||5.3.1.8	YX5a_159353	k__Bacteria;p__Actinomycetota;c__Actinomycetes;o__Micrococcales;f__Ornithinimicrobiaceae;g__Ornithinimicrobium;s__Ornithinimicrobium sp. F0845
map00010	K01895	6.2.1.1	YX5a_159503	k__Bacteria;p__Pseudomonadota;c__Alphaproteobacteria;o__Sphingomonadales;f__Sphingomonadaceae;g__Allosphingosinicella;s__Allosphingosinicella vermicomposti
map00010	K00161	1.2.4.1	YX5a_159595	k__Bacteria;p__Pseudomonadota;c__Alphaproteobacteria
map00010	K00121	1.1.1.284||1.1.1.1	YX5a_15962	k__Bacteria;p__Pseudomonadota;c__Alphaproteobacteria;o__Rhodobacterales;f__Paracoccaceae;g__Paracoccus
map00010	K01624	4.1.2.13	YX5a_160252	k__Bacteria;p__Bacillota;c__Bacilli;o__Lactobacillales;f__Enterococcaceae;g__Tetragenococcus;s__Tetragenococcus halophilus
map00010	K01835	5.4.2.2	YX5a_16071	k__Bacteria;p__Actinomycetota;c__Actinomycetes;o__Propionibacteriales;f__Nocardioidaceae;g__Nocardioides
map00010	K00382	1.8.1.4	YX5a_160833	k__Bacteria;p__Pseudomonadota;c__Gammaproteobacteria;o__Xanthomonadales;f__Xanthomonadaceae;g__Luteimonas;s__Luteimonas marina
map00010	K00382	1.8.1.4	YX5a_16086	k__Bacteria;p__Pseudomonadota;c__Alphaproteobacteria;o__Rhodobacterales;f__Paracoccaceae;g__Paracoccus;s__Paracoccus subflavus
map00010	K01223	3.2.1.86	YX5a_160910	k__Bacteria;p__Bacillota;c__Bacilli;o__Lactobacillales
map00010	K00382	1.8.1.4	YX5a_160961	k__Bacteria;p__Rhodothermota;c__Rhodothermia;o__Rhodothermales;f__Rubricoccaceae;g__Rubrivirga;s__Rubrivirga sp. SAORIC476
map00010	K01006	2.7.9.1	YX5a_161196	k__Bacteria;p__Actinomycetota;c__Actinomycetes
map00010	K01624	4.1.2.13	YX5a_161206	k__Bacteria;p__Actinomycetota;c__Actinomycetes;o__Micrococcales
map00010	K01596	4.1.1.32	YX5a_161235	k__Bacteria;p__Pseudomonadota;c__Gammaproteobacteria;o__Moraxellales;f__Moraxellaceae;g__Acinetobacter
map00010	K01810	5.3.1.9	YX5a_161537	k__Bacteria;p__Rhodothermota;c__Rhodothermia;o__Rhodothermales;f__Rubricoccaceae;g__Rubrivirga;s__Rubrivirga sp. SAORIC476
map00010	K01007	2.7.9.2	YX5a_161695	k__Bacteria;p__Pseudomonadota;c__Gammaproteobacteria;o__Oceanospirillales;f__Pleioneaceae;g__Pleionea;s__Pleionea sediminis
map00010	K15778	5.4.2.8||5.4.2.2	YX5a_161780	k__Bacteria;p__Pseudomonadota;c__Gammaproteobacteria;o__Xanthomonadales;f__Xanthomonadaceae
map00010	K00844	2.7.1.1	YX5a_161835	k__Eukaryota;p__Ascomycota;c__Eurotiomycetes;o__Eurotiales;f__Aspergillaceae;g__Aspergillus;s__Aspergillus wentii
map00010	K01895	6.2.1.1	YX5a_161962	k__Bacteria;p__Pseudomonadota;c__Alphaproteobacteria;o__Sphingomonadales
map00010	K00134	1.2.1.12	YX5a_162177	k__Bacteria;p__Pseudomonadota;c__Betaproteobacteria;o__Burkholderiales;f__Burkholderiaceae
map00010	K01834	5.4.2.11	YX5a_16255	k__Bacteria;p__Actinomycetota;c__Acidimicrobiia;o__Acidimicrobiales;f__Iamiaceae;g__Aquihabitans;s__Aquihabitans sp. G128
map00010	K01006	2.7.9.1	YX5a_162726	k__Bacteria;p__Pseudomonadota;c__Alphaproteobacteria;o__Sphingomonadales;f__Erythrobacteraceae;g__Erythrobacter;s__Erythrobacter sp. SDW2
map00010	K00138	1.2.1.-	YX5a_162824	k__Bacteria;p__Pseudomonadota;c__Alphaproteobacteria;o__Caulobacterales;f__Caulobacteraceae;g__Brevundimonas;s__Brevundimonas sp.
map00010	K00121	1.1.1.284||1.1.1.1	YX5a_163683	k__Bacteria;p__Pseudomonadota;c__Gammaproteobacteria;o__Moraxellales;f__Moraxellaceae;g__Acinetobacter
map00010	K00138	1.2.1.-	YX5a_164161	k__Bacteria;p__Pseudomonadota;c__Alphaproteobacteria;o__Rhodobacterales;f__Paracoccaceae;g__Rhodovulum;s__Rhodovulum sulfidophilum
map00010	K00128	1.2.1.3	YX5a_164542	k__Bacteria;p__Actinomycetota;c__Acidimicrobiia;o__Acidimicrobiales;f__Iamiaceae;g__Aquihabitans;s__Aquihabitans sp. G128
map00010	K00382	1.8.1.4	YX5a_164608	k__Bacteria;p__Pseudomonadota;c__Alphaproteobacteria;o__Rhodobacterales;f__Paracoccaceae;g__Paracoccus;s__Paracoccus sp. (in: a-proteobacteria)
map00010	K15634	5.4.2.11	YX5a_164728	k__Bacteria;p__Actinomycetota;c__Actinomycetes;o__Micrococcales;f__Brevibacteriaceae;g__Brevibacterium;s__Brevibacterium linens
map00010	K15633	5.4.2.12	YX5a_16488	k__Bacteria;p__Pseudomonadota;c__Alphaproteobacteria;o__Rhodobacterales;f__Paracoccaceae;g__Paracoccus
map00010	K01623	4.1.2.13	YX5a_165110	k__Bacteria;p__Pseudomonadota;c__Gammaproteobacteria;o__Alteromonadales;f__Alteromonadaceae
map00010	K01895	6.2.1.1	YX5a_165238	k__Bacteria;p__Pseudomonadota;c__Alphaproteobacteria;o__Rhodobacterales;f__Paracoccaceae;g__Paracoccus;s__Paracoccus sp. SCSIO 75233
map00010	K25026	2.7.1.2	YX5a_165434	k__Bacteria;p__Actinomycetota;c__Acidimicrobiia;o__Acidimicrobiales;f__Iamiaceae;g__Aquihabitans;s__Aquihabitans sp. G128
map00010	K01803	5.3.1.1	YX5a_165566	k__Bacteria;p__Pseudomonadota;c__Alphaproteobacteria;o__Caulobacterales;f__Caulobacteraceae;g__Brevundimonas
map00010	K13979	1.1.1.2	YX5a_165676	k__Bacteria;p__Pseudomonadota;c__Alphaproteobacteria;o__Sphingomonadales;f__Sphingomonadaceae;g__Sphingomonas
map00010	K00128	1.2.1.3	YX5a_165824	k__Bacteria;p__Pseudomonadota;c__Alphaproteobacteria;o__Rhodobacterales;f__Paracoccaceae;g__Paracoccus
map00010	K15633	5.4.2.12	YX5a_165847	k__Bacteria;p__Actinomycetota;c__Actinomycetes;o__Micrococcales;f__Ornithinimicrobiaceae;g__Ornithinimicrobium;s__Ornithinimicrobium sp. F0845
map00010	K00138	1.2.1.-	YX5a_166094	k__Bacteria;p__Pseudomonadota;c__Alphaproteobacteria;o__Rhodobacterales;f__Paracoccaceae;g__Paracoccus
map00010	K01895	6.2.1.1	YX5a_166283	k__Bacteria;p__Pseudomonadota;c__Gammaproteobacteria;o__Xanthomonadales;f__Xanthomonadaceae
map00010	K01006	2.7.9.1	YX5a_166381	k__Bacteria;p__Pseudomonadota;c__Alphaproteobacteria;o__Sphingomonadales;f__Unclassified;g__Unclassified;s__Sphingomonadales bacterium
map00010	K01596	4.1.1.32	YX5a_166453	k__Bacteria;p__Pseudomonadota;c__Gammaproteobacteria;o__Moraxellales;f__Moraxellaceae;g__Acinetobacter
map00010	K01895	6.2.1.1	YX5a_16652	k__Bacteria;p__Pseudomonadota;c__Alphaproteobacteria;o__Hyphomicrobiales;f__Phyllobacteriaceae;g__Mesorhizobium;s__uncultured Mesorhizobium sp.
map00010	K00128	1.2.1.3	YX5a_166730	k__Bacteria;p__Actinomycetota;c__Acidimicrobiia;o__Acidimicrobiales;f__Iamiaceae;g__Aquihabitans;s__Aquihabitans sp. G128
map00010	K00873	2.7.1.40	YX5a_166983	k__Bacteria;p__Bacteroidota;c__Cytophagia;o__Cytophagales;f__Cyclobacteriaceae
map00010	K00927	2.7.2.3	YX5a_16713	k__Bacteria;p__Pseudomonadota;c__Alphaproteobacteria;o__Rhodobacterales;f__Paracoccaceae;g__Paracoccus;s__Paracoccus suum
map00010	K15916	5.3.1.9||5.3.1.8	YX5a_167234	k__Bacteria;p__Candidatus Saccharibacteria;c__Unclassified;o__Unclassified;f__Unclassified;g__Unclassified
map00010	K00382	1.8.1.4	YX5a_167235	k__Bacteria;p__Pseudomonadota;c__Gammaproteobacteria
map00010	K00382	1.8.1.4	YX5a_167534	k__Bacteria;p__Pseudomonadota;c__Gammaproteobacteria;o__Xanthomonadales;f__Xanthomonadaceae;g__Thermomonas
map00010	K00134	1.2.1.12	YX5a_168267	k__Bacteria;p__Pseudomonadota;c__Alphaproteobacteria;o__Rhodobacterales
map00010	K00627	2.3.1.12	YX5a_168429	k__Bacteria;p__Pseudomonadota;c__Alphaproteobacteria;o__Hyphomicrobiales;f__Phyllobacteriaceae
map00010	K00873	2.7.1.40	YX5a_168799	k__Bacteria;p__Rhodothermota;c__Rhodothermia;o__Rhodothermales;f__Rubricoccaceae;g__Rubrivirga
map00010	K01803	5.3.1.1	YX5a_168814	k__Bacteria;p__Pseudomonadota;c__Alphaproteobacteria;o__Hyphomicrobiales;f__Phyllobacteriaceae;g__Mesorhizobium;s__Mesorhizobium sp. YM1C-6-2
map00010	K01223	3.2.1.86	YX5a_169148	k__Bacteria;p__Bacillota;c__Bacilli;o__Lactobacillales;f__Aerococcaceae;g__Aerococcus;s__Aerococcus urinaeequi
map00010	K11645	4.1.2.13	YX5a_169729	k__Bacteria;p__Pseudomonadota;c__Alphaproteobacteria;o__Rhodobacterales;f__Paracoccaceae;g__Paracoccus;s__Paracoccus xiamenensis
map00010	K00382	1.8.1.4	YX5a_169940	k__Bacteria;p__Pseudomonadota;c__Alphaproteobacteria;o__Sphingomonadales;f__Sphingomonadaceae;g__Sphingomonas;s__Sphingomonas paucimobilis
map00010	K01895	6.2.1.1	YX5a_170255	k__Bacteria;p__Pseudomonadota;c__Betaproteobacteria;o__Burkholderiales;f__Burkholderiaceae
map00010	K00163	1.2.4.1	YX5a_170324	k__Bacteria;p__Actinomycetota;c__Acidimicrobiia;o__Acidimicrobiales;f__Ilumatobacteraceae;g__Ilumatobacter;s__Ilumatobacter sp.
map00010	K01610	4.1.1.49	YX5a_170467	k__Bacteria;p__Bacillota;c__Bacilli;o__Bacillales;f__Staphylococcaceae;g__Staphylococcus
map00010	K00016	1.1.1.27	YX5a_170489	k__Bacteria;p__Bacillota;c__Bacilli;o__Bacillales;f__Staphylococcaceae;g__Staphylococcus
map00010	K00163	1.2.4.1	YX5a_170529	k__Bacteria;p__Actinomycetota;c__Actinomycetes;o__Micrococcales;f__Ornithinimicrobiaceae;g__Ornithinimicrobium
map00010	K00016	1.1.1.27	YX5a_170582	k__Bacteria;p__Bacillota;c__Bacilli;o__Lactobacillales;f__Aerococcaceae;g__Aerococcus
map00010	K00163	1.2.4.1	YX5a_170797	k__Bacteria;p__Pseudomonadota;c__Betaproteobacteria;o__Burkholderiales;f__Burkholderiaceae;g__Zeimonas;s__Zeimonas sediminis
map00010	K01895	6.2.1.1	YX5a_171252	k__Bacteria;p__Pseudomonadota;c__Gammaproteobacteria;o__Xanthomonadales;f__Xanthomonadaceae;g__Luteimonas;s__Luteimonas viscosa
map00010	K01624	4.1.2.13	YX5a_171365	k__Bacteria;p__Gemmatimonadota;c__Unclassified;o__Unclassified;f__Unclassified;g__Unclassified
map00010	K00121	1.1.1.284||1.1.1.1	YX5a_171368	k__Bacteria;p__Pseudomonadota
map00010	K00001	1.1.1.1	YX5a_171561	k__Bacteria;p__Bacillota;c__Bacilli;o__Bacillales;f__Staphylococcaceae;g__Staphylococcus;s__Staphylococcus shinii
map00010	K01810	5.3.1.9	YX5a_171688	k__Bacteria;p__Pseudomonadota;c__Gammaproteobacteria;o__Xanthomonadales;f__Xanthomonadaceae;g__Luteimonas
map00010	K00175	1.2.7.3||1.2.7.11	YX5a_171757	k__Bacteria;p__Bacteroidota;c__Chitinophagia;o__Chitinophagales;f__Chitinophagaceae;g__Flavisolibacter;s__Flavisolibacter ginsengisoli
map00010	K01895	6.2.1.1	YX5a_171806	k__Bacteria;p__Pseudomonadota;c__Gammaproteobacteria;o__Xanthomonadales;f__Xanthomonadaceae;g__Thermomonas;s__Thermomonas mangrovi
map00010	K00138	1.2.1.-	YX5a_171840	k__Bacteria;p__Pseudomonadota;c__Alphaproteobacteria;o__Hyphomicrobiales;f__Phyllobacteriaceae;g__Mesorhizobium;s__Mesorhizobium sp.
map00010	K25026	2.7.1.2	YX5a_171852	k__Bacteria;p__Actinomycetota;c__Acidimicrobiia;o__Acidimicrobiales;f__Iamiaceae;g__Aquihabitans;s__Aquihabitans sp. G128
map00010	K01689	4.2.1.11	YX5a_171947	k__Bacteria;p__Actinomycetota;c__Acidimicrobiia;o__Acidimicrobiales;f__Ilumatobacteraceae
map00010	K00128	1.2.1.3	YX5a_171963	k__Bacteria;p__Actinomycetota;c__Actinomycetes;o__Mycobacteriales;f__Corynebacteriaceae;g__Corynebacterium;s__Corynebacterium sp. J010B-136
map00010	K01803	5.3.1.1	YX5a_173064	k__Bacteria;p__Actinomycetota;c__Actinomycetes;o__Micrococcales;f__Ornithinimicrobiaceae;g__Ornithinimicrobium
map00010	K01610	4.1.1.49	YX5a_173137	k__Bacteria;p__Pseudomonadota;c__Alphaproteobacteria;o__Hyphomicrobiales;f__Phyllobacteriaceae
map00010	K00128	1.2.1.3	YX5a_173225	k__Bacteria;p__Bacteroidota;c__Flavobacteriia;o__Flavobacteriales;f__Flavobacteriaceae;g__Gelidibacter;s__Gelidibacter algens
map00010	K00161	1.2.4.1	YX5a_173283	k__Bacteria;p__Pseudomonadota;c__Alphaproteobacteria;o__Sphingomonadales;f__Sphingomonadaceae;g__Allosphingosinicella;s__Allosphingosinicella indica
map00010	K00873	2.7.1.40	YX5a_173288	k__Bacteria;p__Pseudomonadota;c__Alphaproteobacteria;o__Rhodobacterales;f__Paracoccaceae;g__Paracoccus
map00010	K00134	1.2.1.12	YX5a_17336	k__Bacteria;p__Pseudomonadota;c__Alphaproteobacteria
map00010	K00128	1.2.1.3	YX5a_173396	k__Eukaryota;p__Ascomycota;c__Eurotiomycetes;o__Eurotiales;f__Aspergillaceae;g__Aspergillus;s__Aspergillus wentii
map00010	K00128	1.2.1.3	YX5a_173397	k__Eukaryota;p__Ascomycota;c__Eurotiomycetes;o__Eurotiales;f__Aspergillaceae;g__Aspergillus
map00010	K20866	3.1.3.10	YX5a_173545	k__Bacteria;p__Bacteroidota;c__Chitinophagia;o__Chitinophagales;f__Chitinophagaceae;g__Unclassified;s__Chitinophagaceae bacterium
map00010	K00138	1.2.1.-	YX5a_173606	k__Bacteria;p__Pseudomonadota;c__Alphaproteobacteria;o__Rhodobacterales
map00010	K16370	2.7.1.11	YX5a_173962	k__Bacteria;p__Pseudomonadota;c__Alphaproteobacteria;o__Rhodobacterales;f__Paracoccaceae;g__Paracoccus;s__Paracoccus suum
map00010	K00138	1.2.1.-	YX5a_17422	k__Bacteria;p__Bacteroidota;c__Flavobacteriia;o__Flavobacteriales;f__Weeksellaceae
map00010	K00873	2.7.1.40	YX5a_174300	k__Bacteria;p__Pseudomonadota;c__Alphaproteobacteria;o__Sphingomonadales;f__Erythrobacteraceae;g__Qipengyuania;s__Qipengyuania sediminis
map00010	K01895	6.2.1.1	YX5a_17434	k__Bacteria;p__Actinomycetota;c__Actinomycetes;o__Micrococcales;f__Ornithinimicrobiaceae;g__Serinicoccus
map00010	K00162	1.2.4.1	YX5a_174374	k__Bacteria;p__Pseudomonadota;c__Alphaproteobacteria;o__Rhodobacterales;f__Paracoccaceae;g__Paracoccus
map00010	K00174	1.2.7.3||1.2.7.11	YX5a_174829	k__Bacteria;p__Pseudomonadota;c__Alphaproteobacteria;o__Sphingomonadales;f__Sphingomonadaceae;g__Novosphingobium
map00010	K15633	5.4.2.12	YX5a_174875	k__Bacteria;p__Pseudomonadota;c__Alphaproteobacteria;o__Rhodobacterales;f__Paracoccaceae
map00010	K15633	5.4.2.12	YX5a_174876	k__Bacteria;p__Pseudomonadota;c__Alphaproteobacteria;o__Rhodobacterales;f__Paracoccaceae
map00010	K00627	2.3.1.12	YX5a_174960	k__Bacteria;p__Pseudomonadota;c__Alphaproteobacteria;o__Rhodobacterales;f__Paracoccaceae;g__Paracoccus;s__Paracoccus binzhouensis
map00010	K00627	2.3.1.12	YX5a_175242	k__Bacteria;p__Rhodothermota;c__Rhodothermia;o__Rhodothermales;f__Rhodothermaceae;g__Rhodocaloribacter;s__Rhodocaloribacter litoris
map00010	K01895	6.2.1.1	YX5a_175307	k__Bacteria;p__Actinomycetota;c__Actinomycetes;o__Micrococcales;f__Microbacteriaceae;g__Microbacterium;s__Microbacterium tenebrionis
map00010	K00175	1.2.7.3||1.2.7.11	YX5a_175345	k__Bacteria;p__Actinomycetota;c__Actinomycetes;o__Micrococcales;f__Ornithinimicrobiaceae;g__Ornithinimicrobium;s__Ornithinimicrobium sp. F0845
map00010	K01895	6.2.1.1	YX5a_175598	k__Bacteria;p__Pseudomonadota;c__Betaproteobacteria
map00010	K00382	1.8.1.4	YX5a_175886	k__Bacteria;p__Pseudomonadota;c__Alphaproteobacteria;o__Sphingomonadales;f__Erythrobacteraceae
map00010	K00175	1.2.7.3||1.2.7.11	YX5a_176400	k__Bacteria;p__Bacillota;c__Bacilli;o__Bacillales;f__Staphylococcaceae;g__Staphylococcus;s__Staphylococcus shinii
map00010	K00873	2.7.1.40	YX5a_176495	k__Bacteria;p__Bacteroidota;c__Flavobacteriia;o__Flavobacteriales;f__Weeksellaceae;g__Chryseobacterium;s__Chryseobacterium sp.
map00010	K13953	1.1.1.1	YX5a_176540	k__Bacteria;p__Pseudomonadota;c__Alphaproteobacteria;o__Hyphomicrobiales;f__Phyllobacteriaceae;g__Mesorhizobium;s__Mesorhizobium sp. AR07
map00010	K00162	1.2.4.1	YX5a_176985	k__Bacteria;p__Pseudomonadota;c__Alphaproteobacteria;o__Hyphomicrobiales;f__Phyllobacteriaceae;g__Mesorhizobium
map00010	K00161	1.2.4.1	YX5a_176986	k__Bacteria;p__Pseudomonadota;c__Alphaproteobacteria;o__Hyphomicrobiales;f__Phyllobacteriaceae;g__Mesorhizobium
map00010	K03737	1.2.7.1||1.2.7.-	YX5a_177615	k__Bacteria;p__Bacteroidota;c__Chitinophagia;o__Chitinophagales;f__Chitinophagaceae;g__Paraflavisolibacter;s__Paraflavisolibacter caeni
map00010	K01596	4.1.1.32	YX5a_177886	k__Bacteria;p__Pseudomonadota;c__Gammaproteobacteria;o__Xanthomonadales;f__Xanthomonadaceae;g__Lysobacter;s__Lysobacter oculi
map00010	K01803	5.3.1.1	YX5a_177941	k__Bacteria
map00010	K00845	2.7.1.2	YX5a_178164	k__Bacteria;p__Pseudomonadota;c__Gammaproteobacteria;o__Xanthomonadales
map00010	K00873	2.7.1.40	YX5a_178726	k__Bacteria;p__Pseudomonadota;c__Gammaproteobacteria;o__Xanthomonadales;f__Xanthomonadaceae;g__Luteimonas;s__Luteimonas rhizosphaericola
map00010	K01623	4.1.2.13	YX5a_178727	k__Bacteria;p__Pseudomonadota;c__Gammaproteobacteria;o__Xanthomonadales;f__Xanthomonadaceae;g__Lysobacter
map00010	K01007	2.7.9.2	YX5a_179001	k__Bacteria;p__Pseudomonadota;c__Gammaproteobacteria;o__Xanthomonadales;f__Xanthomonadaceae;g__Thermomonas;s__Thermomonas aquatica
map00010	K00121	1.1.1.284||1.1.1.1	YX5a_179061	k__Bacteria;p__Pseudomonadota;c__Alphaproteobacteria;o__Sphingomonadales;f__Erythrobacteraceae;g__Qipengyuania;s__Qipengyuania spongiae
map00010	K00627	2.3.1.12	YX5a_179122	k__Bacteria;p__Pseudomonadota;c__Alphaproteobacteria;o__Rhodobacterales;f__Roseobacteraceae;g__Leisingera;s__Leisingera sp. F5
map00010	K00161	1.2.4.1	YX5a_179123	k__Bacteria;p__Pseudomonadota;c__Alphaproteobacteria;o__Rhodobacterales;f__Paracoccaceae;g__Paracoccus;s__Paracoccus stylophorae
map00010	K01006	2.7.9.1	YX5a_179247	k__Bacteria;p__Pseudomonadota;c__Alphaproteobacteria;o__Sphingomonadales
map00010	K00627	2.3.1.12	YX5a_179731	k__Bacteria;p__Gemmatimonadota;c__Unclassified;o__Unclassified;f__Unclassified;g__Unclassified;s__Gemmatimonadetes bacterium HGW-Gemmatimonadetes-1
map00010	K00128	1.2.1.3	YX5a_179787	k__Bacteria;p__Actinomycetota;c__Actinomycetes;o__Micrococcales;f__Microbacteriaceae;g__Microbacterium;s__Microbacterium sp.
map00010	K00163	1.2.4.1	YX5a_179826	k__Bacteria;p__Pseudomonadota;c__Alphaproteobacteria;o__Rhodobacterales;f__Paracoccaceae;g__Paracoccus
map00010	K16370	2.7.1.11	YX5a_180610	k__Bacteria;p__Pseudomonadota;c__Alphaproteobacteria;o__Rhodobacterales;f__Paracoccaceae;g__Paracoccus;s__Paracoccus suum
map00010	K00873	2.7.1.40	YX5a_180626	k__Bacteria;p__Pseudomonadota;c__Gammaproteobacteria;o__Chromatiales;f__Chromatiaceae;g__Rheinheimera
map00010	K00163	1.2.4.1	YX5a_180911	k__Bacteria;p__Planctomycetota
map00010	K00627	2.3.1.12	YX5a_180912	k__Bacteria;p__Planctomycetota;c__Planctomycetia;o__Pirellulales;f__Pirellulaceae;g__Mariniblastus;s__Mariniblastus fucicola
map00010	K15778	5.4.2.8||5.4.2.2	YX5a_181019	k__Bacteria;p__Pseudomonadota;c__Gammaproteobacteria;o__Xanthomonadales;f__Xanthomonadaceae;g__Unclassified;s__Xanthomonadaceae bacterium
map00010	K00174	1.2.7.3||1.2.7.11	YX5a_181575	k__Bacteria;p__Bacteroidota;c__Flavobacteriia;o__Flavobacteriales;f__Phaeocystidibacteraceae;g__Phaeocystidibacter;s__Phaeocystidibacter luteus
map00010	K01689	4.2.1.11	YX5a_181664	k__Bacteria;p__Pseudomonadota;c__Alphaproteobacteria;o__Sphingomonadales;f__Sphingosinicellaceae;g__Sphingosinicella;s__Sphingosinicella humi
map00010	K01834	5.4.2.11	YX5a_18216	k__Bacteria;p__Pseudomonadota;c__Alphaproteobacteria;o__Sphingomonadales
map00010	K01834	5.4.2.11	YX5a_18217	k__Bacteria;p__Pseudomonadota;c__Alphaproteobacteria;o__Sphingomonadales;f__Sphingomonadaceae;g__Rhizorhapis;s__Rhizorhapis suberifaciens
map00010	K13997	-	YX5a_182316	Unclassified
map00010	K01835	5.4.2.2	YX5a_182466	k__Bacteria;p__Pseudomonadota;c__Alphaproteobacteria;o__Rhodobacterales;f__Paracoccaceae;g__Amaricoccus;s__uncultured Amaricoccus sp.
map00010	K00163	1.2.4.1	YX5a_182554	k__Bacteria;p__Pseudomonadota;c__Gammaproteobacteria;o__Xanthomonadales;f__Xanthomonadaceae;g__Luteimonas;s__Luteimonas aestuarii
map00010	K00627	2.3.1.12	YX5a_182603	k__Bacteria;p__Pseudomonadota;c__Alphaproteobacteria;o__Rhodobacterales;f__Paracoccaceae;g__Paracoccus;s__Paracoccus marinaquae
map00010	K00163	1.2.4.1	YX5a_182604	k__Bacteria;p__Pseudomonadota
map00010	K01895	6.2.1.1	YX5a_18290	k__Bacteria;p__Actinomycetota;c__Acidimicrobiia;o__Acidimicrobiales;f__Iamiaceae;g__Aquihabitans;s__Aquihabitans sp. G128
map00010	K15634	5.4.2.11	YX5a_18291	k__Bacteria;p__Actinomycetota;c__Actinomycetes;o__Streptosporangiales;f__Streptosporangiaceae;g__Nonomuraea
map00010	K01810	5.3.1.9	YX5a_182932	k__Bacteria;p__Pseudomonadota;c__Alphaproteobacteria;o__Sphingomonadales;f__Sphingosinicellaceae;g__Sphingosinicella;s__Sphingosinicella sp. LHD-64
map00010	K00927	2.7.2.3	YX5a_182949	k__Bacteria;p__Pseudomonadota;c__Alphaproteobacteria;o__Rhodobacterales;f__Paracoccaceae;g__Paracoccus
map00010	K01624	4.1.2.13	YX5a_183040	k__Bacteria;p__Bacillota;c__Bacilli;o__Lactobacillales;f__Enterococcaceae;g__Tetragenococcus;s__Tetragenococcus solitarius
map00010	K01689	4.2.1.11	YX5a_18305	k__Bacteria;p__Pseudomonadota;c__Alphaproteobacteria
map00010	K00382	1.8.1.4	YX5a_183318	k__Bacteria;p__Bacteroidota;c__Unclassified;o__Unclassified;f__Unclassified;g__Unclassified;s__Bacteroidota bacterium
map00010	K01007	2.7.9.2	YX5a_183334	k__Bacteria;p__Actinomycetota;c__Actinomycetes;o__Micrococcales;f__Intrasporangiaceae;g__Janibacter
map00010	K00873	2.7.1.40	YX5a_183454	k__Bacteria;p__Pseudomonadota;c__Alphaproteobacteria;o__Sphingomonadales;f__Erythrobacteraceae
map00010	K13979	1.1.1.2	YX5a_183588	k__Bacteria;p__Pseudomonadota;c__Gammaproteobacteria;o__Xanthomonadales;f__Xanthomonadaceae;g__Luteimonas;s__Luteimonas sp. 100069
map00010	K01007	2.7.9.2	YX5a_183718	k__Bacteria;p__Pseudomonadota;c__Gammaproteobacteria;o__Xanthomonadales;f__Xanthomonadaceae
map00010	K00382	1.8.1.4	YX5a_184006	k__Bacteria;p__Actinomycetota;c__Actinomycetes;o__Micrococcales;f__Ornithinimicrobiaceae;g__Ornithinimicrobium
map00010	K01803	5.3.1.1	YX5a_184023	k__Bacteria;p__Pseudomonadota;c__Alphaproteobacteria;o__Hyphomicrobiales;f__Phyllobacteriaceae;g__Aliihoeflea;s__Aliihoeflea sp. 40Bstr573
map00010	K01610	4.1.1.49	YX5a_184113	k__Bacteria;p__Planctomycetota;c__Planctomycetia;o__Pirellulales;f__Lacipirellulaceae
map00010	K01568	4.1.1.1	YX5a_18412	k__Eukaryota;p__Ascomycota;c__Eurotiomycetes;o__Eurotiales;f__Aspergillaceae;g__Aspergillus;s__Aspergillus coremiiformis
map00010	K01895	6.2.1.1	YX5a_184287	k__Bacteria;p__Actinomycetota;c__Actinomycetes;o__Micrococcales;f__Demequinaceae;g__Demequina;s__Demequina litorisediminis
map00010	K00174	1.2.7.3||1.2.7.11	YX5a_184557	k__Bacteria;p__Pseudomonadota;c__Alphaproteobacteria;o__Sphingomonadales
map00010	K13979	1.1.1.2	YX5a_184645	k__Bacteria;p__Bacillota;c__Bacilli
map00010	K01895	6.2.1.1	YX5a_185132	k__Bacteria;p__Pseudomonadota;c__Alphaproteobacteria;o__Hyphomicrobiales;f__Hyphomicrobiaceae;g__Hyphomicrobium;s__Hyphomicrobium sp. CS1BSMeth3
map00010	K00382	1.8.1.4	YX5a_185351	k__Bacteria;p__Pseudomonadota;c__Alphaproteobacteria;o__Hyphomicrobiales;f__Phyllobacteriaceae;g__Mesorhizobium
map00010	K00134	1.2.1.12	YX5a_185637	k__Bacteria;p__Gemmatimonadota
map00010	K00134	1.2.1.12	YX5a_185721	k__Bacteria;p__Pseudomonadota;c__Alphaproteobacteria;o__Rhodobacterales;f__Paracoccaceae;g__Rhodovulum;s__Rhodovulum sulfidophilum
map00010	K01007	2.7.9.2	YX5a_185896	k__Bacteria;p__Pseudomonadota;c__Gammaproteobacteria;o__Xanthomonadales;f__Xanthomonadaceae
map00010	K01895	6.2.1.1	YX5a_185978	k__Bacteria;p__Pseudomonadota;c__Alphaproteobacteria
map00010	K01895	6.2.1.1	YX5a_186712	k__Bacteria;p__Pseudomonadota;c__Alphaproteobacteria
map00010	K00850	2.7.1.11	YX5a_186803	k__Bacteria;p__Actinomycetota;c__Actinomycetes;o__Micrococcales;f__Ornithinimicrobiaceae;g__Ornithinimicrobium;s__Ornithinimicrobium pratense
map00010	K00138	1.2.1.-	YX5a_187037	k__Bacteria;p__Actinomycetota;c__Actinomycetes;o__Propionibacteriales;f__Nocardioidaceae;g__Nocardioides
map00010	K00128	1.2.1.3	YX5a_187177	k__Bacteria;p__Pseudomonadota;c__Gammaproteobacteria;o__Xanthomonadales;f__Xanthomonadaceae;g__Lysobacter;s__Lysobacter arseniciresistens
map00010	K13953	1.1.1.1	YX5a_187210	k__Eukaryota;p__Ascomycota;c__Eurotiomycetes;o__Eurotiales;f__Aspergillaceae;g__Aspergillus;s__Aspergillus nanangensis
map00010	K00873	2.7.1.40	YX5a_187333	k__Bacteria;p__Pseudomonadota;c__Gammaproteobacteria
map00010	K00016	1.1.1.27	YX5a_187688	k__Bacteria;p__Pseudomonadota;c__Alphaproteobacteria;o__Hyphomicrobiales;f__Rhizobiaceae
map00010	K01623	4.1.2.13	YX5a_187801	k__Bacteria;p__Bacillota;c__Bacilli;o__Lactobacillales
map00010	K00163	1.2.4.1	YX5a_18782	k__Bacteria;p__Pseudomonadota;c__Gammaproteobacteria;o__Moraxellales;f__Moraxellaceae;g__Acinetobacter;s__Acinetobacter sedimenti
map00010	K21071	2.7.1.11||2.7.1.90	YX5a_189249	k__Bacteria;p__Pseudomonadota;c__Gammaproteobacteria;o__Xanthomonadales;f__Xanthomonadaceae;g__Thermomonas;s__Thermomonas sp.
map00010	K00162	1.2.4.1	YX5a_189481	k__Bacteria;p__Pseudomonadota;c__Alphaproteobacteria;o__Hyphomicrobiales;f__Phyllobacteriaceae;g__Aquamicrobium;s__Aquamicrobium sp. LC103
map00010	K15778	5.4.2.8||5.4.2.2	YX5a_189623	k__Bacteria;p__Acidobacteriota;c__Unclassified;o__Unclassified;f__Unclassified;g__Unclassified;s__Acidobacteriota bacterium
map00010	K01810	5.3.1.9	YX5a_190068	k__Bacteria;p__Pseudomonadota;c__Alphaproteobacteria;o__Sphingomonadales;f__Sphingomonadaceae;g__Sphingopyxis;s__Sphingopyxis sp. PET50
map00010	K00163	1.2.4.1	YX5a_190338	k__Bacteria;p__Acidobacteriota;c__Unclassified;o__Unclassified;f__Unclassified;g__Unclassified;s__Acidobacteria bacterium RIFCSPLOWO2_12_FULL_67_14b
map00010	K01895	6.2.1.1	YX5a_190364	k__Bacteria
map00010	K01835	5.4.2.2	YX5a_190899	k__Bacteria;p__Pseudomonadota;c__Alphaproteobacteria;o__Rhodobacterales;f__Paracoccaceae;g__Paracoccus;s__Paracoccus halophilus
map00010	K01610	4.1.1.49	YX5a_190983	k__Bacteria;p__Pseudomonadota;c__Alphaproteobacteria;o__Rhodobacterales;f__Paracoccaceae;g__Paracoccus
map00010	K00382	1.8.1.4	YX5a_191118	k__Bacteria;p__Pseudomonadota;c__Gammaproteobacteria;o__Chromatiales;f__Chromatiaceae;g__Rheinheimera;s__Rheinheimera baltica
map00010	K01689	4.2.1.11	YX5a_191533	k__Bacteria;p__Pseudomonadota;c__Alphaproteobacteria;o__Caulobacterales;f__Caulobacteraceae;g__Brevundimonas
map00010	K01792	5.1.3.15	YX5a_191642	k__Bacteria;p__Actinomycetota;c__Actinomycetes;o__Micrococcales;f__Ornithinimicrobiaceae;g__Ornithinimicrobium;s__Ornithinimicrobium sp. F0845
map00010	K00128	1.2.1.3	YX5a_191795	k__Bacteria;p__Actinomycetota;c__Actinomycetes;o__Micrococcales;f__Ornithinimicrobiaceae;g__Ornithinimicrobium
map00010	K01624	4.1.2.13	YX5a_191970	k__Bacteria;p__Planctomycetota;c__Planctomycetia;o__Pirellulales;f__Pirellulaceae;g__Lignipirellula;s__Lignipirellula cremea
map00010	K13810	2.2.1.2||5.3.1.9	YX5a_192211	k__Bacteria;p__Acidobacteriota;c__Vicinamibacteria;o__Vicinamibacterales;f__Vicinamibacteraceae;g__Luteitalea;s__Luteitalea sp.
map00010	K11645	4.1.2.13	YX5a_192441	k__Bacteria
map00010	K00382	1.8.1.4	YX5a_192539	k__Bacteria;p__Pseudomonadota;c__Gammaproteobacteria;o__Xanthomonadales;f__Xanthomonadaceae;g__Luteimonas;s__Luteimonas cucumeris
map00010	K00627	2.3.1.12	YX5a_192541	k__Bacteria;p__Pseudomonadota;c__Gammaproteobacteria;o__Xanthomonadales;f__Xanthomonadaceae
map00010	K25026	2.7.1.2	YX5a_192848	k__Bacteria;p__Bacteroidota;c__Bacteroidia;o__Bacteroidales;f__Bacteroidaceae
map00010	K01810	5.3.1.9	YX5a_19297	k__Bacteria;p__Bacillota;c__Bacilli;o__Lactobacillales
map00010	K01895	6.2.1.1	YX5a_193043	k__Bacteria;p__Pseudomonadota;c__Gammaproteobacteria;o__Moraxellales;f__Moraxellaceae;g__Acinetobacter
map00010	K01803	5.3.1.1	YX5a_193072	k__Bacteria;p__Pseudomonadota;c__Gammaproteobacteria;o__Xanthomonadales;f__Xanthomonadaceae;g__Thermomonas;s__Thermomonas carbonis
map00010	K00163	1.2.4.1	YX5a_193201	k__Bacteria;p__Pseudomonadota;c__Gammaproteobacteria;o__Xanthomonadales;f__Xanthomonadaceae;g__Thermomonas
map00010	K12957	1.1.1.2||1.1.1.183	YX5a_193208	k__Bacteria;p__Pseudomonadota;c__Gammaproteobacteria;o__Moraxellales;f__Moraxellaceae;g__Acinetobacter;s__Acinetobacter sedimenti
map00010	K00161	1.2.4.1	YX5a_193345	k__Bacteria;p__Acidobacteriota;c__Unclassified;o__Unclassified;f__Unclassified;g__Unclassified;s__Acidobacteriota bacterium
map00010	K01810	5.3.1.9	YX5a_193364	k__Bacteria;p__Pseudomonadota;c__Alphaproteobacteria
map00010	K00175	1.2.7.3||1.2.7.11	YX5a_193456	k__Bacteria;p__Pseudomonadota;c__Alphaproteobacteria;o__Caulobacterales;f__Caulobacteraceae;g__Phenylobacterium;s__Phenylobacterium sp.
map00010	K00128	1.2.1.3	YX5a_193497	k__Bacteria;p__Pseudomonadota;c__Alphaproteobacteria;o__Rhodobacterales;f__Paracoccaceae;g__Paracoccus;s__Paracoccus halophilus
map00010	K00128	1.2.1.3	YX5a_19363	k__Bacteria;p__Actinomycetota;c__Actinomycetes;o__Micrococcales;f__Ornithinimicrobiaceae;g__Ornithinimicrobium
map00010	K00627	2.3.1.12	YX5a_193684	k__Bacteria;p__Pseudomonadota;c__Alphaproteobacteria;o__Rhodobacterales;f__Paracoccaceae;g__Paracoccus;s__Paracoccus subflavus
map00010	K00162	1.2.4.1	YX5a_193685	k__Bacteria;p__Pseudomonadota;c__Alphaproteobacteria;o__Rhodobacterales;f__Paracoccaceae;g__Paracoccus;s__Paracoccus acridae
map00010	K00161	1.2.4.1	YX5a_193686	k__Bacteria;p__Pseudomonadota;c__Alphaproteobacteria;o__Rhodobacterales;f__Paracoccaceae;g__Paracoccus
map00010	K11645	4.1.2.13	YX5a_193891	k__Bacteria;p__Pseudomonadota;c__Alphaproteobacteria;o__Rhodobacterales;f__Paracoccaceae;g__Paracoccus
map00010	K00162	1.2.4.1	YX5a_194086	k__Bacteria;p__Pseudomonadota;c__Alphaproteobacteria;o__Sphingomonadales;f__Erythrobacteraceae;g__Aurantiacibacter
map00010	K00114	1.1.2.8	YX5a_194233	k__Bacteria;p__Pseudomonadota;c__Alphaproteobacteria;o__Rhodospirillales;f__Azospirillaceae;g__Skermanella
map00010	K03737	1.2.7.1||1.2.7.-	YX5a_194236	k__Bacteria
map00010	K04041	3.1.3.11	YX5a_194438	k__Bacteria;p__Bacillota;c__Bacilli;o__Lactobacillales
map00010	K00382	1.8.1.4	YX5a_194790	k__Bacteria
map00010	K01895	6.2.1.1	YX5a_194905	k__Bacteria;p__Pseudomonadota;c__Alphaproteobacteria;o__Rhodobacterales;f__Paracoccaceae;g__Paracoccus;s__Paracoccus marinaquae
map00010	K01834	5.4.2.11	YX5a_194912	k__Bacteria;p__Pseudomonadota;c__Alphaproteobacteria;o__Sphingomonadales
map00010	K25026	2.7.1.2	YX5a_195094	k__Bacteria;p__Bacteroidota
map00010	K00121	1.1.1.284||1.1.1.1	YX5a_195545	k__Bacteria
map00010	K00382	1.8.1.4	YX5a_195585	k__Bacteria;p__Pseudomonadota;c__Gammaproteobacteria;o__Xanthomonadales;f__Xanthomonadaceae;g__Thermomonas;s__Thermomonas sp. HDW16
map00010	K00134	1.2.1.12	YX5a_195947	k__Bacteria;p__Pseudomonadota;c__Alphaproteobacteria;o__Rhodobacterales;f__Paracoccaceae;g__Paracoccus;s__Paracoccus contaminans
map00010	K00114	1.1.2.8	YX5a_196050	k__Bacteria;p__Pseudomonadota;c__Alphaproteobacteria;o__Rhodobacterales;f__Paracoccaceae;g__Paracoccus;s__Paracoccus zhejiangensis
map00010	K01895	6.2.1.1	YX5a_196053	k__Bacteria;p__Pseudomonadota;c__Alphaproteobacteria;o__Caulobacterales;f__Caulobacteraceae;g__Brevundimonas;s__Brevundimonas sp.
map00010	K00873	2.7.1.40	YX5a_196519	k__Bacteria;p__Actinomycetota;c__Actinomycetes;o__Actinomycetales;f__Unclassified;g__Unclassified;s__Actinomycetales bacterium
map00010	K00162	1.2.4.1	YX5a_196648	k__Bacteria;p__Bacteroidota;c__Chitinophagia;o__Chitinophagales;f__Chitinophagaceae;g__Phnomibacter;s__Phnomibacter ginsenosidimutans
map00010	K01810	5.3.1.9	YX5a_196806	k__Bacteria;p__Acidobacteriota;c__Unclassified;o__Unclassified;f__Unclassified;g__Unclassified;s__Acidobacteriota bacterium
map00010	K00128	1.2.1.3	YX5a_196882	k__Bacteria;p__Pseudomonadota;c__Alphaproteobacteria;o__Rhodobacterales;f__Paracoccaceae;g__Paracoccus;s__Paracoccus denitrificans
map00010	K00163	1.2.4.1	YX5a_197229	k__Bacteria;p__Pseudomonadota;c__Gammaproteobacteria;o__Xanthomonadales;f__Xanthomonadaceae;g__Thermomonas
map00010	K00121	1.1.1.284||1.1.1.1	YX5a_197436	k__Bacteria;p__Pseudomonadota;c__Alphaproteobacteria;o__Sphingomonadales
map00010	K00163	1.2.4.1	YX5a_197450	Unclassified
map00010	K00163	1.2.4.1	YX5a_197473	k__Bacteria;p__Pseudomonadota;c__Gammaproteobacteria;o__Xanthomonadales;f__Rhodanobacteraceae;g__Pseudofulvimonas;s__Pseudofulvimonas gallinarii
map00010	K00163	1.2.4.1	YX5a_197643	k__Bacteria;p__Pseudomonadota;c__Gammaproteobacteria;o__Moraxellales;f__Moraxellaceae;g__Acinetobacter
map00010	K00128	1.2.1.3	YX5a_197662	k__Bacteria;p__Bacillota;c__Bacilli
map00010	K00161	1.2.4.1	YX5a_19776	k__Bacteria;p__Gemmatimonadota;c__Unclassified;o__Unclassified;f__Unclassified;g__Unclassified;s__Gemmatimonadetes bacterium HGW-Gemmatimonadetes-1
map00010	K01689	4.2.1.11	YX5a_197980	k__Bacteria;p__Pseudomonadota;c__Gammaproteobacteria;o__Moraxellales;f__Moraxellaceae;g__Acinetobacter;s__uncultured Acinetobacter sp.
map00010	K00162	1.2.4.1	YX5a_198516	k__Bacteria;p__Pseudomonadota;c__Alphaproteobacteria;o__Hyphomicrobiales
map00010	K01895	6.2.1.1	YX5a_198574	k__Bacteria;p__Pseudomonadota;c__Alphaproteobacteria;o__Rhodobacterales
map00010	K00382	1.8.1.4	YX5a_198717	k__Bacteria;p__Acidobacteriota;c__Unclassified;o__Unclassified;f__Unclassified;g__Unclassified;s__Acidobacteriota bacterium
map00010	K01895	6.2.1.1	YX5a_199040	k__Bacteria;p__Pseudomonadota;c__Alphaproteobacteria;o__Sphingomonadales;f__Erythrobacteraceae;g__Parerythrobacter;s__Parerythrobacter lacustris
map00010	K25026	2.7.1.2	YX5a_199336	k__Bacteria;p__Bacteroidota;c__Cytophagia;o__Cytophagales;f__Spirosomataceae;g__Leadbetterella;s__Leadbetterella byssophila
map00010	K01834	5.4.2.11	YX5a_200153	k__Bacteria;p__Chlamydiota;c__Chlamydiia;o__Parachlamydiales;f__Parachlamydiaceae
map00010	K00163	1.2.4.1	YX5a_200837	k__Bacteria;p__Actinomycetota;c__Acidimicrobiia;o__Acidimicrobiales;f__Ilumatobacteraceae;g__Ilumatobacter;s__Ilumatobacter sp.
map00010	K01895	6.2.1.1	YX5a_201073	k__Bacteria;p__Pseudomonadota;c__Alphaproteobacteria;o__Caulobacterales;f__Caulobacteraceae;g__Phenylobacterium;s__Phenylobacterium sp.
map00010	K00927	2.7.2.3	YX5a_201213	k__Bacteria;p__Pseudomonadota;c__Gammaproteobacteria;o__Xanthomonadales;f__Xanthomonadaceae
map00010	K00873	2.7.1.40	YX5a_201311	k__Bacteria;p__Pseudomonadota;c__Alphaproteobacteria;o__Rhodobacterales;f__Paracoccaceae;g__Paracoccus;s__Paracoccus sp. (in: a-proteobacteria)
map00010	K01895	6.2.1.1	YX5a_201329	k__Bacteria;p__Pseudomonadota;c__Alphaproteobacteria
map00010	K01007	2.7.9.2	YX5a_201340	k__Bacteria;p__Acidobacteriota;c__Unclassified;o__Unclassified;f__Unclassified;g__Unclassified;s__Acidobacteriota bacterium
map00010	K00128	1.2.1.3	YX5a_201737	Unclassified
map00010	K01834	5.4.2.11	YX5a_20185	k__Bacteria;p__Pseudomonadota;c__Alphaproteobacteria;o__Sphingomonadales;f__Erythrobacteraceae;g__Erythrobacter;s__Erythrobacter sp. SDW2
map00010	K21071	2.7.1.11||2.7.1.90	YX5a_202315	k__Bacteria;p__Actinomycetota;c__Actinomycetes;o__Micrococcales;f__Ornithinimicrobiaceae;g__Ornithinimicrobium;s__Ornithinimicrobium avium
map00010	K02779	2.7.1.199	YX5a_202509	k__Bacteria;p__Bacillota;c__Bacilli;o__Lactobacillales;f__Aerococcaceae;g__Aerococcus
map00010	K01223	3.2.1.86	YX5a_202521	k__Bacteria;p__Bacillota;c__Bacilli;o__Lactobacillales;f__Aerococcaceae;g__Aerococcus;s__Aerococcus urinaeequi
map00010	K01810	5.3.1.9	YX5a_202846	k__Bacteria;p__Pseudomonadota;c__Alphaproteobacteria;o__Rhodobacterales;f__Paracoccaceae;g__Rhodovulum;s__Rhodovulum sulfidophilum
map00010	K00128	1.2.1.3	YX5a_202935	k__Bacteria;p__Pseudomonadota;c__Alphaproteobacteria;o__Rhodobacterales;f__Paracoccaceae;g__Paracoccus;s__Paracoccus sp. SY
map00010	K00627	2.3.1.12	YX5a_203178	k__Bacteria;p__Pseudomonadota;c__Alphaproteobacteria;o__Rhodobacterales;f__Paracoccaceae;g__Paracoccus;s__Paracoccus marinaquae
map00010	K00382	1.8.1.4	YX5a_203179	k__Bacteria;p__Pseudomonadota
map00010	K01895	6.2.1.1	YX5a_203223	k__Bacteria;p__Pseudomonadota;c__Alphaproteobacteria;o__Rhodobacterales;f__Paracoccaceae;g__Paracoccus
map00010	K01006	2.7.9.1	YX5a_203338	k__Bacteria
map00010	K00121	1.1.1.284||1.1.1.1	YX5a_203686	k__Bacteria;p__Pseudomonadota;c__Alphaproteobacteria;o__Hyphomicrobiales
map00010	K00001	1.1.1.1	YX5a_20397	k__Bacteria;p__Planctomycetota;c__Planctomycetia;o__Planctomycetales;f__Planctomycetaceae;g__Gimesia;s__Gimesia aquarii
map00010	K00121	1.1.1.284||1.1.1.1	YX5a_204397	k__Bacteria;p__Actinomycetota;c__Actinomycetes;o__Kitasatosporales;f__Streptomycetaceae;g__Streptomyces
map00010	K00134	1.2.1.12	YX5a_204428	k__Bacteria;p__Actinomycetota;c__Actinomycetes;o__Micrococcales
map00010	K01006	2.7.9.1	YX5a_20451	k__Bacteria;p__Pseudomonadota;c__Alphaproteobacteria;o__Rhodobacterales;f__Paracoccaceae;g__Paracoccus;s__Paracoccus suum
map00010	K00627	2.3.1.12	YX5a_204685	k__Bacteria;p__Pseudomonadota;c__Alphaproteobacteria;o__Rhodobacterales;f__Paracoccaceae;g__Paracoccus;s__Paracoccus sp. (in: a-proteobacteria)
map00010	K00873	2.7.1.40	YX5a_205108	k__Bacteria;p__Pseudomonadota;c__Alphaproteobacteria;o__Hyphomicrobiales;f__Phyllobacteriaceae;g__Mesorhizobium;s__Mesorhizobium sp.
map00010	K01006	2.7.9.1	YX5a_205146	k__Bacteria;p__Actinomycetota;c__Actinomycetes;o__Micrococcales;f__Ornithinimicrobiaceae;g__Ornithinimicrobium;s__Ornithinimicrobium sp. F0845
map00010	K00174	1.2.7.3||1.2.7.11	YX5a_205426	k__Bacteria;p__Pseudomonadota;c__Alphaproteobacteria;o__Sphingomonadales;f__Erythrobacteraceae
map00010	K00128	1.2.1.3	YX5a_205458	k__Bacteria;p__Pseudomonadota;c__Alphaproteobacteria;o__Hyphomicrobiales;f__Phyllobacteriaceae;g__Mesorhizobium;s__Mesorhizobium australicum
map00010	K01006	2.7.9.1	YX5a_205681	k__Bacteria;p__Pseudomonadota;c__Alphaproteobacteria;o__Sphingomonadales;f__Erythrobacteraceae;g__Altererythrobacter;s__Altererythrobacter sp. H2
map00010	K16370	2.7.1.11	YX5a_205897	k__Bacteria;p__Pseudomonadota;c__Alphaproteobacteria;o__Rhodobacterales;f__Paracoccaceae;g__Paracoccus;s__uncultured Paracoccus sp.
map00010	K00175	1.2.7.3||1.2.7.11	YX5a_206377	k__Bacteria;p__Actinomycetota;c__Actinomycetes;o__Propionibacteriales;f__Nocardioidaceae;g__Nocardioides;s__Nocardioides aquaticus
map00010	K00121	1.1.1.284||1.1.1.1	YX5a_206726	k__Bacteria;p__Pseudomonadota;c__Gammaproteobacteria;o__Pseudomonadales;f__Pseudomonadaceae;g__Pseudomonas
map00010	K03841	3.1.3.11	YX5a_207440	k__Bacteria;p__Rhodothermota;c__Rhodothermia;o__Rhodothermales;f__Rubricoccaceae
map00010	K00121	1.1.1.284||1.1.1.1	YX5a_207447	k__Bacteria;p__Pseudomonadota
map00010	K01803	5.3.1.1	YX5a_207532	k__Bacteria;p__Pseudomonadota;c__Alphaproteobacteria;o__Holosporales;f__Caedimonadaceae;g__Caedimonas;s__Caedimonas varicaedens
map00010	K01803	5.3.1.1	YX5a_207582	k__Bacteria;p__Pseudomonadota;c__Gammaproteobacteria;o__Xanthomonadales;f__Xanthomonadaceae;g__Lysobacter;s__Lysobacter oculi
map00010	K00627	2.3.1.12	YX5a_20759	k__Bacteria;p__Actinomycetota;c__Actinomycetes;o__Micrococcales;f__Microbacteriaceae;g__Microbacterium;s__Microbacterium sp. TNHR37B
map00010	K00382	1.8.1.4	YX5a_207604	k__Bacteria;p__Pseudomonadota;c__Alphaproteobacteria;o__Caulobacterales;f__Caulobacteraceae;g__Brevundimonas
map00010	K00163	1.2.4.1	YX5a_207614	k__Bacteria;p__Pseudomonadota;c__Alphaproteobacteria;o__Rhodobacterales;f__Paracoccaceae;g__Paracoccus;s__Paracoccus aerodenitrificans
map00010	K00134	1.2.1.12	YX5a_207697	k__Bacteria;p__Actinomycetota
map00010	K00873	2.7.1.40	YX5a_207790	k__Bacteria;p__Actinomycetota;c__Actinomycetes;o__Micrococcales;f__Microbacteriaceae;g__Microbacterium
map00010	K01624	4.1.2.13	YX5a_207870	k__Bacteria;p__Gemmatimonadota;c__Longimicrobiia;o__Longimicrobiales;f__Longimicrobiaceae;g__Longimicrobium;s__Longimicrobium terrae
map00010	K15633	5.4.2.12	YX5a_207944	k__Bacteria;p__Actinomycetota;c__Actinomycetes;o__Micrococcales;f__Ornithinimicrobiaceae;g__Ornithinimicrobium;s__Ornithinimicrobium sp. F0845
map00010	K00134	1.2.1.12	YX5a_207967	k__Bacteria;p__Pseudomonadota;c__Alphaproteobacteria;o__Caulobacterales;f__Caulobacteraceae;g__Brevundimonas;s__uncultured Brevundimonas sp.
map00010	K01810	5.3.1.9	YX5a_208132	k__Bacteria;p__Actinomycetota;c__Actinomycetes;o__Propionibacteriales;f__Nocardioidaceae;g__Nocardioides
map00010	K01834	5.4.2.11	YX5a_208185	k__Bacteria;p__Pseudomonadota;c__Gammaproteobacteria
map00010	K00382	1.8.1.4	YX5a_208330	k__Bacteria;p__Pseudomonadota;c__Alphaproteobacteria;o__Sphingomonadales
map00010	K00162	1.2.4.1	YX5a_208570	k__Bacteria;p__Pseudomonadota;c__Alphaproteobacteria;o__Rhodobacterales
map00010	K00128	1.2.1.3	YX5a_208646	k__Eukaryota;p__Ascomycota;c__Eurotiomycetes;o__Eurotiales;f__Aspergillaceae
map00010	K13953	1.1.1.1	YX5a_208647	k__Eukaryota;p__Ascomycota;c__Eurotiomycetes;o__Eurotiales;f__Aspergillaceae
map00010	K13953	1.1.1.1	YX5a_208648	k__Eukaryota;p__Ascomycota;c__Eurotiomycetes;o__Eurotiales;f__Aspergillaceae;g__Aspergillus
map00010	K01835	5.4.2.2	YX5a_209180	k__Bacteria;p__Bacteroidota;c__Flavobacteriia;o__Flavobacteriales;f__Weeksellaceae;g__Moheibacter;s__Moheibacter lacus
map00010	K01895	6.2.1.1	YX5a_209443	k__Bacteria;p__Pseudomonadota;c__Gammaproteobacteria;o__Xanthomonadales;f__Xanthomonadaceae;g__Thermomonas;s__Thermomonas carbonis
map00010	K00382	1.8.1.4	YX5a_20948	k__Bacteria;p__Pseudomonadota;c__Alphaproteobacteria;o__Rhodobacterales;f__Paracoccaceae;g__Paracoccus;s__Paracoccus marinaquae
map00010	K00382	1.8.1.4	YX5a_20954	k__Bacteria;p__Actinomycetota;c__Actinomycetes;o__Micrococcales;f__Ornithinimicrobiaceae;g__Ornithinimicrobium;s__Ornithinimicrobium sp. F0845
map00010	K00001	1.1.1.1	YX5a_209829	k__Bacteria;p__Pseudomonadota;c__Alphaproteobacteria;o__Caulobacterales;f__Caulobacteraceae;g__Brevundimonas;s__Brevundimonas sp.
map00010	K00873	2.7.1.40	YX5a_20997	k__Bacteria;p__Pseudomonadota;c__Betaproteobacteria;o__Burkholderiales
map00010	K15633	5.4.2.12	YX5a_210047	k__Bacteria;p__Pseudomonadota;c__Gammaproteobacteria;o__Xanthomonadales;f__Xanthomonadaceae;g__Lysobacter;s__Lysobacter tolerans
map00010	K00016	1.1.1.27	YX5a_210169	k__Bacteria;p__Actinomycetota;c__Actinomycetes;o__Micrococcales;f__Intrasporangiaceae
map00010	K11645	4.1.2.13	YX5a_210240	k__Bacteria;p__Pseudomonadota;c__Alphaproteobacteria;o__Rhodobacterales;f__Paracoccaceae;g__Paracoccus;s__Paracoccus sp. S-4012
map00010	K00121	1.1.1.284||1.1.1.1	YX5a_210403	k__Bacteria;p__Pseudomonadota;c__Gammaproteobacteria;o__Xanthomonadales;f__Xanthomonadaceae
map00010	K00382	1.8.1.4	YX5a_21078	k__Bacteria;p__Pseudomonadota;c__Alphaproteobacteria;o__Rhodobacterales;f__Paracoccaceae;g__Paracoccus
map00010	K01895	6.2.1.1	YX5a_210987	k__Bacteria;p__Pseudomonadota;c__Alphaproteobacteria;o__Rhodobacterales;f__Paracoccaceae
map00010	K01223	3.2.1.86	YX5a_211367	k__Bacteria;p__Bacillota;c__Bacilli;o__Lactobacillales;f__Aerococcaceae;g__Aerococcus
map00010	K01895	6.2.1.1	YX5a_211465	k__Bacteria;p__Pseudomonadota;c__Alphaproteobacteria;o__Rhodobacterales;f__Paracoccaceae;g__Paracoccus;s__Paracoccus zhejiangensis
map00010	K00138	1.2.1.-	YX5a_212016	k__Bacteria;p__Pseudomonadota;c__Alphaproteobacteria;o__Rhodobacterales;f__Paracoccaceae;g__Paracoccus;s__Paracoccus zhejiangensis
map00010	K00873	2.7.1.40	YX5a_212216	k__Bacteria;p__Pseudomonadota;c__Alphaproteobacteria;o__Rhodobacterales;f__Paracoccaceae;g__Paracoccus
map00010	K00128	1.2.1.3	YX5a_212412	k__Bacteria;p__Pseudomonadota;c__Alphaproteobacteria;o__Rhodobacterales;f__Paracoccaceae;g__Paracoccus;s__Paracoccus alkanivorans
map00010	K01785	5.1.3.3	YX5a_212445	k__Bacteria;p__Pseudomonadota;c__Alphaproteobacteria;o__Rhodobacterales;f__Paracoccaceae;g__Amaricoccus;s__Amaricoccus macauensis
map00010	K00844	2.7.1.1	YX5a_212451	k__Eukaryota;p__Ascomycota;c__Eurotiomycetes;o__Eurotiales;f__Aspergillaceae;g__Aspergillus;s__Aspergillus ruber
map00010	K00844	2.7.1.1	YX5a_212452	k__Eukaryota;p__Ascomycota;c__Eurotiomycetes;o__Eurotiales;f__Aspergillaceae
map00010	K00382	1.8.1.4	YX5a_212632	k__Bacteria;p__Pseudomonadota;c__Alphaproteobacteria;o__Hyphomicrobiales;f__Phyllobacteriaceae;g__Mesorhizobium;s__Mesorhizobium sp. 131-2-1
map00010	K00895	2.7.1.90	YX5a_212852	k__Bacteria;p__Actinomycetota;c__Actinomycetes;o__Micrococcales;f__Intrasporangiaceae;g__Tetrasphaera;s__Tetrasphaera sp. F2B08
map00010	K01006	2.7.9.1	YX5a_213126	k__Bacteria;p__Pseudomonadota;c__Alphaproteobacteria;o__Hyphomicrobiales;f__Unclassified;g__Unclassified;s__Hyphomicrobiales bacterium
map00010	K00886	2.7.1.63	YX5a_213423	k__Bacteria;p__Pseudomonadota;c__Alphaproteobacteria;o__Hyphomicrobiales;f__Phyllobacteriaceae;g__Mesorhizobium;s__Mesorhizobium composti
map00010	K01689	4.2.1.11	YX5a_214095	k__Bacteria;p__Rhodothermota;c__Rhodothermia;o__Rhodothermales;f__Rubricoccaceae;g__Rubrivirga;s__Rubrivirga marina
map00010	K01785	5.1.3.3	YX5a_21419	k__Bacteria;p__Bacteroidota;c__Chitinophagia;o__Chitinophagales;f__Chitinophagaceae;g__Unclassified;s__Chitinophagaceae bacterium
map00010	K00128	1.2.1.3	YX5a_214314	k__Bacteria;p__Actinomycetota;c__Actinomycetes;o__Micrococcales;f__Ornithinimicrobiaceae;g__Ornithinimicrobium
map00010	K00382	1.8.1.4	YX5a_21489	k__Bacteria;p__Pseudomonadota;c__Gammaproteobacteria;o__Xanthomonadales;f__Xanthomonadaceae;g__Unclassified;s__Xanthomonadaceae bacterium
map00010	K00121	1.1.1.284||1.1.1.1	YX5a_215035	k__Bacteria;p__Pseudomonadota;c__Alphaproteobacteria;o__Rhodobacterales;f__Paracoccaceae;g__Paracoccus;s__Paracoccus sp. S-4012
map00010	K00128	1.2.1.3	YX5a_215515	k__Bacteria;p__Pseudomonadota;c__Betaproteobacteria;o__Burkholderiales;f__Comamonadaceae;g__Pseudorhodoferax;s__Pseudorhodoferax soli
map00010	K01835	5.4.2.2	YX5a_215579	k__Bacteria;p__Pseudomonadota;c__Alphaproteobacteria;o__Hyphomicrobiales;f__Aurantimonadaceae;g__Aureimonas;s__Aureimonas sp. AU4
map00010	K00382	1.8.1.4	YX5a_215783	k__Bacteria;p__Pseudomonadota;c__Alphaproteobacteria;o__Hyphomicrobiales;f__Hyphomicrobiaceae;g__Hyphomicrobium;s__Hyphomicrobium sp. CS1BSMeth3
map00010	K01834	5.4.2.11	YX5a_216192	k__Bacteria;p__Pseudomonadota;c__Alphaproteobacteria;o__Sphingomonadales;f__Sphingomonadaceae;g__Sphingopyxis;s__Sphingopyxis sp. SCN 67-31
map00010	K00382	1.8.1.4	YX5a_216205	k__Bacteria;p__Pseudomonadota;c__Alphaproteobacteria;o__Rhodobacterales;f__Paracoccaceae;g__Paracoccus;s__Paracoccus halophilus
map00010	K01006	2.7.9.1	YX5a_216282	k__Bacteria;p__Actinomycetota;c__Actinomycetes;o__Micrococcales;f__Intrasporangiaceae;g__Tetrasphaera;s__Tetrasphaera sp. F2B08
map00010	K15633	5.4.2.12	YX5a_217437	k__Bacteria;p__Pseudomonadota;c__Alphaproteobacteria;o__Rhodobacterales;f__Paracoccaceae;g__Paracoccus
map00010	K00161	1.2.4.1	YX5a_218316	k__Bacteria;p__Pseudomonadota;c__Alphaproteobacteria;o__Rhodobacterales;f__Paracoccaceae;g__Paracoccus
map00010	K01006	2.7.9.1	YX5a_218319	k__Bacteria;p__Pseudomonadota;c__Alphaproteobacteria;o__Rhodobacterales;f__Paracoccaceae;g__Paracoccus;s__Paracoccus sp. UBA889
map00010	K01895	6.2.1.1	YX5a_219172	k__Bacteria;p__Pseudomonadota;c__Alphaproteobacteria
map00010	K01810	5.3.1.9	YX5a_21952	k__Bacteria;p__Actinomycetota;c__Actinomycetes
map00010	K15633	5.4.2.12	YX5a_220187	k__Bacteria;p__Bacillota;c__Bacilli
[truncated: 514,637 more rows]
