# Supplementary material for: Unraveling the microbiome–aroma Nexus: a metagenomic and volatile compound analysis of Yunnan cigars
Source: Front Microbiol. 2025 Jul 9;16:1597501. doi: 10.3389/fmicb.2025.1597501 (PMC12283659; doi:10.3389/fmicb.2025.1597501)
Supplement: Supplementary file 3 [file Data_Sheet_2.xls]

sampleID	ACE	chao1	shannon	simpson	observed_species	goods_coverage
YX1a	1595.79310511	1611.4	2.69056378856	0.699658043285	1540	0.999993528007
YX1b	1782.14191851	1790.0	2.61647735945	0.641058266424	1736	0.999994746993
YX1c	1759.06189594	1772.86	2.62289700828	0.643828186103	1714	0.999994614669
YX2a	1533.93712483	1550.88983051	2.18848451388	0.574212691813	1439	0.999992074065
YX2b	1123.50931822	1136.33333333	2.38195935128	0.685145175752	1065	0.999993436982
YX2c	1331.74149359	1332.00934579	2.4988549107	0.696915231653	1280	0.999994237098
YX3a	2014.20850236	2046.37037037	3.17504570671	0.669476316531	1971	0.999990035262
YX3b	1873.52629971	1885.65	2.67909781737	0.557690927616	1830	0.999990431785
YX3c	1672.13051236	1675.0	3.42949086358	0.726335153871	1633	0.999991162426
YX4a	1545.23922453	1547.52941176	4.32691193638	0.852798400122	1499	0.999987767812
YX4b	1735.66188352	1733.23214286	3.22339821242	0.685916475185	1720	0.999995909079
YX4c	1366.82673661	1392.22222222	2.93987806399	0.657799943752	1295	0.999987267111
YX5a	3315.02292	3316.35714286	4.25589338096	0.778622867417	3308	0.999998451093
YX5b	2676.83033911	2667.91925466	4.51738319064	0.879546534128	2630	0.999988521981
YX5c	3185.29393495	3198.54166667	2.34872511184	0.44893288073	3130	0.999991028767
YX6a	2463.9865275	2512.62393162	3.91641635526	0.814570181525	2381	0.999988491504
YX6b	2366.09786963	2382.69230769	3.97378057263	0.812141716484	2275	0.999987974284
YX6c	2328.02848246	2369.00877193	3.90613548189	0.804454553041	2243	0.99998855936
