# Supplementary material for: Unraveling the microbiome–aroma Nexus: a metagenomic and volatile compound analysis of Yunnan cigars
Source: Front Microbiol. 2025 Jul 9;16:1597501. doi: 10.3389/fmicb.2025.1597501 (PMC12283659; doi:10.3389/fmicb.2025.1597501)
Supplement: Supplementary file 4 [file Data_Sheet_3.xls]

kingdom	k__Bacteria	k__Eukaryota	k__Viruses	k__Archaea	Others
YX1a	0.855480735294092	0.0036752108237166	0.00069518769222931	4.24844818872014e-05	0.140106487190823
YX1b	0.809574503894793	0.00633998233358641	0.000902631346893913	5.88852783535114e-05	0.183124102629698
YX1c	0.803138070834112	0.00598401946578017	0.000909962481887201	5.67542927749224e-05	0.189911298408002
YX2a	0.847346861717941	0.00559720749609395	0.000851955905021004	3.83333887628657e-05	0.146165746974855
YX2b	0.953070212933471	0.00290568808411184	0.000614184933918678	1.13950349634896e-05	0.0433986244970412
YX2c	0.94498171539283	0.00360839524830871	0.000615814422681016	1.65869778946591e-05	0.0507775934412426
YX3a	0.703277137905554	0.00435531024749095	0.00114665552710208	9.98817572085958e-05	0.291121120046255
YX3b	0.760667566604379	0.00391599434787807	0.00103743077515025	8.52783645903161e-05	0.234293835391518
YX3c	0.550046218414978	0.00615614781654875	0.00176589638314773	0.000135178041283257	0.44189666482788
YX4a	0.269785520420357	0.0226294036062066	0.00119696159174857	0.000208645500893443	0.706179574364814
YX4b	0.58098719976284	0.0327190633493701	0.00110472088122055	0.000227963452548344	0.384961158037147
YX4c	0.557923597641153	0.0215829847605772	0.00125213440622879	0.000115183014479954	0.419126205660236
YX5a	0.664680747465895	0.0470413909117648	0.00225633238011218	0.000112888872182739	0.285908745854648
YX5b	0.296810542546314	0.060817755383816	0.00238394377584064	0.000198421413109463	0.639789442363942
YX5c	0.802756475359179	0.0248956620904569	0.00232309715907222	6.27715033200864e-05	0.169962099371069
YX6a	0.730102721226161	0.00937595056636586	0.035183884063473	7.52476778756721e-05	0.225262301950775
YX6b	0.705590297377159	0.0100516060030126	0.0258601941286915	6.92769079275963e-05	0.258428731066765
YX6c	0.740373388728901	0.00960449511216539	0.0216571562417202	7.52969705058187e-05	0.228289768430366
