# Supplementary material for: Unraveling the microbiome–aroma Nexus: a metagenomic and volatile compound analysis of Yunnan cigars
Source: Front Microbiol. 2025 Jul 9;16:1597501. doi: 10.3389/fmicb.2025.1597501 (PMC12283659; doi:10.3389/fmicb.2025.1597501)
Supplement: Supplementary file 5 [file Data_Sheet_4.xls]

phylum	p__Bacillota	p__Actinomycetota	p__Pseudomonadota	p__Ascomycota	p__Uroviricota	p__Bacteroidota	p__Spirochaetota	p__Acidobacteriota	p__Planctomycetota	p__Basidiomycota	Others
YX1a	0.402325319467924	0.35436663846595	0.0309063136779922	0.00289821470667472	0.000446102808198161	0.00178370894616661	9.17936809974499e-07	3.46538619877798e-05	4.53636228735229e-06	0.000104220170253714	0.207129373595755
YX1b	0.294086284211867	0.423928009737446	0.0376319283596408	0.00524130965557703	0.000476115961399974	0.0023603610853307	0.00105488260289657	3.2036280869024e-05	8.57424990229611e-06	0.000182267581676499	0.234998230273394
YX1c	0.297611522695106	0.413626411640272	0.0378179332542245	0.00480908338066597	0.000487616723563384	0.00233707162850053	0.00113024620400995	3.62424492604303e-05	1.12168870906919e-05	0.000179849365984541	0.241952805771322
YX2a	0.361616010505987	0.390665675466688	0.0284105223075012	0.0051687825547598	0.000598712438360579	0.0017725571703679	0.00205500256766805	1.04792448301324e-05	5.84693974109128e-06	9.40332833283668e-05	0.209602377520768
YX2b	0.582070887570815	0.258732521899277	0.00568344418119839	0.00273215631496518	0.000544563464844267	0.000327104615459367	3.80780015927976e-07	2.28636395230046e-05	2.16129755832566e-06	2.70939016653174e-05	0.149856822334678
YX2c	0.49120764298761	0.343248586120931	0.0066296611309604	0.00304597873384959	0.00055046093431635	0.000365012327743422	1.15657806264125e-06	3.01335811461814e-05	3.02490811957585e-06	5.47650232474612e-05	0.154863577674013
YX3a	0.4988663968305	0.0337211350239052	0.0775327464986548	0.00273547620624197	0.000588789519672633	0.00433218947892866	0.00507498511168148	1.68712784977598e-05	1.65204646752301e-05	0.000237711162374903	0.376877178424867
YX3b	0.571953499402309	0.0391162843554573	0.0494907079621125	0.00233775149483633	0.000584207884991838	0.00324754390729311	0.00505144327796639	1.62290176212464e-05	1.5033311562814e-05	0.000210140054788282	0.327977159331061
YX3c	0.364943607725778	0.0133408648284219	0.0974037730944925	0.00469227638903528	0.000752227383067823	0.00608810379691198	1.47789359167948e-05	1.44418472528197e-05	1.25337754155382e-05	0.000332943820904941	0.512404448402802
YX4a	0.0549686991935668	0.0135647668793506	0.14934801554234	0.0203778669144401	3.23509334123579e-05	0.010236141552888	0.00148393477675043	2.28853359966984e-05	1.79630847305034e-05	0.000416972147405243	0.749530403639119
YX4b	0.420721153584148	0.0102413907287972	0.0707884347696925	0.0265806074461969	0.000287378373370217	0.00459715043672532	1.62962156537195e-05	3.08775196710504e-05	3.84022764592953e-05	0.000612100162705594	0.46608620848658
YX4c	0.401729539667712	0.00637405040651781	0.0748011897453678	0.0202243712082092	0.000241271471393724	0.00586321767025793	1.6781161299765e-06	1.34845883248463e-05	8.5117072379993e-06	0.000269357228580696	0.490473328190268
YX5a	0.374216209039741	0.0432134247474097	0.167636951191643	0.0436671381513242	0.00161080293051183	0.0100775278165493	0.00851879978658595	0.00380459820512438	0.00362517636202127	0.00174477307055012	0.341884598698539
YX5b	0.103185962612863	0.0152271901647058	0.12799800113088	0.0573853672616819	0.000538974634940547	0.0107277661319815	1.04160622841878e-05	0.000149986442878692	0.000239820219025229	0.00182128546123015	0.682715229877529
YX5c	0.640537050538188	0.0245964984256008	0.0538551188337135	0.0218581119881933	0.00186209507001611	0.00346086674926122	0.00295186478304884	0.000626660677627786	0.000899716470709929	0.00193905763955069	0.24741295882409
YX6a	0.450613459879476	0.147435548248485	0.0553528961252321	0.00628106254963727	0.0340856696292392	0.00309669462987788	0.00758986552993721	6.21713955420127e-05	4.28233499959125e-05	0.00210188870730735	0.29333791995527
YX6b	0.435820586985737	0.132363772202625	0.0632716614823521	0.00698074615648577	0.0248466200673579	0.00365760416045142	0.00628170360546113	6.18303432716168e-05	3.76436782883755e-05	0.00241907468785993	0.32425875663011
YX6c	0.461594649034722	0.139865502272368	0.0595514694033008	0.00675796992630068	0.0207530654178604	0.00366468657296701	0.0071408800571693	6.64728927514524e-05	4.49638402281603e-05	0.00234129227293563	0.298219048309396
