# Supplementary material for: Unraveling the microbiome–aroma Nexus: a metagenomic and volatile compound analysis of Yunnan cigars
Source: Front Microbiol. 2025 Jul 9;16:1597501. doi: 10.3389/fmicb.2025.1597501 (PMC12283659; doi:10.3389/fmicb.2025.1597501)
Supplement: Supplementary file 6 [file Data_Sheet_5.xls]

genus	g__Corynebacterium	g__Staphylococcus	g__Escherichia	g__Brachybacterium	g__Aspergillus	g__Yaniella	g__Paracoccus	g__Brevibacterium	g__Baoshanvirus	g__Enterobacter	Others
YX1a	0.233004809954231	0.1192892417837	0.0123942666480526	0.0524763020587363	0.00189878668701764	0.0158709712214524	1.07450816957493e-05	0.00642318974903575	0	0.00380776369492546	0.554823923121153
YX1b	0.307301700934354	0.0924106844208949	0.0152269089122189	0.0432706946174029	0.00345736221192119	0.0162678840577505	1.14271887884454e-05	0.00689117478636101	2.38904547648118e-07	0.00464421916943385	0.510517704796327
YX1c	0.3004811695506	0.0939465515163657	0.0157536113181128	0.0410002416324583	0.0032355548600519	0.0163628455896075	1.3634772466753e-05	0.00639570093818521	1.51622815243389e-07	0.00484032995372686	0.51797020824561
YX2a	0.330384218569377	0.124819218033491	0.0123384056779242	0.0140100303781507	0.00383474942045822	0.00326563169613852	1.83041181056784e-05	0.00755454648091623	3.26401191433702e-07	0.00375838335869644	0.500016185865551
YX2b	0.170594914374217	0.169627822451993	0.00246698400278608	0.029636282188289	0.00207915455082791	0.00683597877457747	6.41068362635711e-06	0.0196684319758119	0	0.000797057072812738	0.598286963925059
YX2c	0.222827971738923	0.137457398701456	0.00285737451595118	0.0411397901094049	0.00229761162583813	0.00863528691063509	1.29308001985723e-05	0.028441720592806	0	0.000906096429106794	0.55542381857568
YX3a	0.00739818320811246	0.164438235448988	0.0286131505991055	0.00124486697942047	0.00143094840727676	0.00588669880757818	0.000121421365061299	0.000782587150608507	7.57586988109397e-08	0.00933206596582263	0.780751766309327
YX3b	0.00774040608553851	0.192272773680391	0.022272712294744	0.0013521055812216	0.00118225332703484	0.00680443209473375	0.000122593997714968	0.000931185449029949	0	0.00746294530817522	0.759858592181416
YX3c	0.00518427230144301	0.125242267354218	0.0381563326556348	0.000489963144671644	0.00262518647528764	0.00128811844275053	8.72862299348377e-05	0.000211597249773079	3.6846867120069e-07	0.01445470652545	0.812259901152165
YX4a	0.00406110938087245	0.0127491732568497	0.0747822546054685	1.97045612897441e-05	0.0174010233045803	1.64174275137326e-05	6.29883639394842e-05	1.4383893965565e-05	7.19148270997107e-07	0.0233916017291566	0.867500624328093
YX4b	0.0026705734239062	0.134908633080019	0.0319651498531029	7.99320877409963e-05	0.0215304427143568	0.000207851295292808	0.000370494578933933	0.00011276638325321	5.81934741921958e-06	0.0100869411614807	0.798061396074494
YX4c	0.00224300836964349	0.146628592060223	0.0362781967137316	1.98111423539122e-05	0.0169233561078221	2.66300287038478e-05	0.000165819111868188	9.76229323957627e-06	5.07913366578149e-07	0.0116958023701751	0.786008513888873
YX5a	0.009132920328399	0.207523397327922	0.0221335735842287	0.00048402142733151	0.0335100546704225	0.000954737651785964	0.0401251956593742	0.00185640427166877	0.000314090636107192	0.00651384268408231	0.677451761758678
YX5b	0.00365594820297357	0.0401389264021893	0.0568880757914261	5.17287642203335e-05	0.0499386992942728	0.000212077939245056	0.00184257990265818	0.000192445287089373	0.000272728747213	0.0178532177145891	0.828953571954123
YX5c	0.00645444774783166	0.306621164890527	0.0111640693204376	0.000230614320176579	0.0166795135925592	0.00092122745017497	0.0110829317292624	0.00100979032755171	0.000815877447262577	0.00357586487553183	0.641444498298684
YX6a	0.0267230918883064	0.159127348245286	0.0189786877942324	0.00365195242109033	0.00432929278333074	0.0462500109370766	0.0019974768091868	0.0153682528978281	0.0281890129642351	0.00601460287834323	0.689370270381084
YX6b	0.0239884290775903	0.1551185465888	0.0223480827250663	0.00314405515871674	0.00482861818008476	0.0414085201198883	0.00257045338214801	0.0136591777571962	0.0201935843026215	0.00698336249621183	0.705757170211676
YX6c	0.0268655722346389	0.161226305439324	0.0200289247979175	0.00337870623655391	0.00468818216919071	0.0426317965612396	0.00196303803750405	0.0146947672184844	0.0171279604832218	0.00642966763233274	0.700965079189592
