# Supplementary material for: Unraveling the microbiome–aroma Nexus: a metagenomic and volatile compound analysis of Yunnan cigars
Source: Front Microbiol. 2025 Jul 9;16:1597501. doi: 10.3389/fmicb.2025.1597501 (PMC12283659; doi:10.3389/fmicb.2025.1597501)
Supplement: Supplementary file 7 [file Data_Sheet_6.xlsx]

## Sheet: VFC (2)
Library/ID	YX1a	YX1b	YX1c	YX2a	YX2b	YX2c	YX3a	YX3b	YX3c	YX4a	YX4b	YX4c	YX5a	YX5b	YX5c	YX6a	YX6b	YX6c
Nephthene	0	0	0	0	0	0	0	0	0	11.085	0	0	0	0	0	9.16665	0	0	0
(1's,2's)-Nicotine-N'-oxide	0	0	0	0	0	0	0	0	0	0	0	0	5.1442	5.03687	0	0	0	0	0
6,9-Guaiadiene	21.4873	22.0975	18.233	10.7044	12.2387	10.2405	0	0	0	0	0	0	0	0	0	0	0	0	20.6059
β-Acoradiene	0	0	0	0	0	0	0	0	0	0	0	0	0	0	0	19.1996	15.6562	14.943	0
β-Alaskene	0	5.91824	0	0	0	0	0	0	0	0	0	0	0	0	0	0	0	0	1.97275
(-)-α-Alaskene	0	0	0	0	0	0	0	0	0	0	0	0	0	0	0	9.40507	7.73566	6.96472	0
Cadinα-3,5-diene	14.9912	17.5154	13.0902	16.5468	18.7468	0	0	0	0	0	0	0	0	0	0	0	0	0	15.1989
α-Salinen	0	0	0	0	0	0	0	0	0	9.27866	0	0	0	0	0	0	0	0	0
Cubebol	0	0	0	0	0	0	0	0	0	0	0	0	0	0	0	0	0	7.75783	0
Cedran-8-ol	21.1022	0	0	0	0	0	0	0	0	0	0	0	0	0	0	0	0	0	7.03407
(-)-Cubebol	0	0	0	0	0	0	0	0	0	0	0	0	0	0	0	0	0	7.69489	0
(+)-Axenol	7.96928	0	8.93635	0	0	6.00039	0	0	0	0	0	0	0	0	0	0	0	5.10696	5.63521
(E)-β-Farnesene	0	0	0	0	0	0	0	0	0	51.9401	0	0	0	0	0	0	0	0	0
(E)-β-Famesene	0	0	0	0	0	0	0	0	0	0	51.8867	60.8123	10.9273	0	0	0	44.8695	45.3057	0
β-Curcumene	32.1795	30.4826	28.6977	8.22435	8.11441	8.93611	0	0	0	19.4235	19.7988	23.513	0	0	5.24582	41.8795	33.1953	29.57	30.4533
α-Cadinol	11.1671	6.32393	9.65124	0	0	0	0	0	0	0	0	0	0	0	0	14.2034	10.4528	0	9.04744
α-Calacorene	42.4224	37.0854	40.7104	24.846	26.1844	25.4105	0	0	6.41431	9.03171	9.30692	12.664	7.90457	0	9.96144	8.48761	0	10.1179	40.0727
α-Cubebene	68.875	68.4778	56.0191	31.6847	36.3537	32.4947	7.02087	6.84335	9.67368	74.4604	74.7935	84.0211	5.64713	5.34964	6.56145	18.7108	17.368	19.0996	64.4573
α-Guaiene	0	12.3798	0	0	0	0	0	0	0	0	0	0	0	0	0	0	0	0	4.12658
α-Muurolene	116.509	108.074	103.125	64.9694	70.9909	61.5392	8.76975	7.5779	10.7334	35.611	35.7034	40.588	5.89377	0	0	29.8299	26.5193	26.164	109.236
β-Bisabolene	20.6461	22.479	18.8151	6.41255	8.21335	6.25125	0	0	0	14.271	15.1944	0	0	0	0	35.1857	27.2175	23.1784	20.6467
γ-Muurolene	86.5706	79.2646	73.4307	48.51	52.5174	46.9794	0	12.9573	16.736	25.4871	24.9239	26.3791	0	0	0	21.2192	21.973	9.44098	79.7553
T-Cadinol	7.42859	0	0	0	0	7.21301	0	0	0	0	0	0	0	0	0	12.9849	0	11.5966	2.4762
T-Muurolol	13.8357	8.96036	0	0	0	0	0	0	0	0	0	0	0	0	0	0	0	12.8918	7.59869
(R,S)-Anatabine	0	0	0	0	0	0	4.9435	4.92477	5.47925	12.1598	17.0454	12.764	12.1603	12.1768	13.4129	0	0	5.33985	0
(+)-Cyclosativene	0	0	0	7.20237	0	0	0	0	0	0	0	0	0	0	0	0	0	0	0
1,3,5-Cycloheptatriene, 2,5-diethyl-7,7-dimethyl-	0	0	0	0	12.6106	0	0	0	0	0	0	0	0	0	0	0	0	0	0
(+)-Cembrene	0	0	0	0	0	0	5.90988	5.9438	7.66642	0	0	0	0	0	0	5.95912	4.66352	5.94729	0
Germacrene B	8.19641	0	7.38012	0	0	5.10379	0	0	0	0	0	0	0	0	0	0	0	0	5.19218
Isocadinene	0	0	0	0	0	14.3714	0	0	0	0	18.7165	18.6179	0	0	0	0	0	0	0
D-Amorphene	660.348	0	0	348.978	0	328.204	46.5178	0	65.0778	353.769	351.646	400.743	79.8111	0	87.6965	0	0	329.165	220.116
Curcumene <γ->	0	0	0	0	0	0	0	0	0	6.37003	0	0	0	0	0	0	0	0	0
(-)-Cedrene	9.15605	9.99428	7.46212	0	0	0	0	0	0	0	0	0	0	0	0	0	0	0	8.87081
Himachalene	0	0	0	0	0	0	0	0	0	0	5.45527	0	0	0	0	0	0	0	0
Cubebene	0	0	7.87187	0	0	0	0	0	0	0	9.47286	0	0	0	0	7.85529	7.22138	7.64737	2.62396
(-)-α-Gurjunene	0	10.5905	0	0	0	0	0	0	0	0	0	0	0	0	0	0	0	0	3.53016
(+)-Ledene	0	18.4234	15.2533	10.1236	11.4292	8.81745	0	0	0	10.8511	0	0	0	0	0	0	0	0	11.2256
3-Methyl-1-phenyl-1H-pyrazole	0	74.1837	91.2412	0	85.2203	0	0	0	72.4324	56.7481	54.9927	0	53.0349	54.7769	0	71.1962	75.947	0	55.1416
1H-Pyrrole-2,5-dione	0	0	0	0	0	0	0	0	0	0	0	0	4.3233	0	0	0	0	0	0
(±)-Dihydroactinidiolide	16.3584	14.8173	0	11.9552	0	13.6931	11.2918	0	12.3002	16.9023	17.0098	21.22	23.9569	23.924	23.4163	17.5843	17.5643	18.2413	10.3919
R-Dihydroactinidiolide	0	0	14.4461	0	12.026	0	0	11.47	0	0	0	0	0	0	0	0	0	0	4.81536
2,3'-Dipyridyl	90.9186	84.5976	98.1874	98.8049	112.269	97.8803	104.425	100.731	109.198	73.0038	71.6115	81.914	139.918	147.394	153.671	134.801	137.567	150.136	91.2345
(E)-Phytyl acetate	0	0	0	1066.46	0	0	1015.53	991.074	0	0	0	1456.86	0	0	0	0	0	0	0
Hexahydrofarnesyl acetone	29.8638	26.6694	30.7775	24.5426	26.5983	27.7261	19.3501	19.309	22.5922	14.7405	13.5106	17.4583	30.2867	30.7514	34.4796	27.7053	26.8287	31.9136	29.1036
Nicotone	0	0	0	0	0	0	0	0	0	0	0	0	0	0	5.00704	0	0	0	0
4,4,7-Trimethyl-2-chromanone	0	0	0	0	0	0	0	0	0	0	0	0	0	0	0	0	0	12.6797	0
Phytofuran	0	0	0	0	0	0	0	0	0	0	0	0	11.4523	0	5.96907	0	0	0	0
3-Methyl-4-phenylpyrazole	0	0	0	0	0	0	0	63.4751	0	0	0	0	0	0	0	0	0	0	0
β-Calacorene	13.5491	10.9931	13.1141	5.76965	5.96851	5.8871	4.2136	0	0	0	0	0	0	0	0	5.51267	8.35787	0	12.5521
Cadinenol	14.8897	28.0734	39.4247	6.51635	0	23.8254	0	0	0	0	0	0	0	0	6.75548	11.891	10.7751	13.9182	27.4626
Farnesalacetone	9.8168	0	0	0	0	13.3178	0	0	8.60841	0	0	0	0	0	10.5436	6.36299	0	0	3.27227
E,E-Farnesylacetone	0	0	10.4074	11.2035	12.6994	0	7.56276	7.39315	0	0	0	0	8.65286	8.34396	0	0	6.54927	9.4103	3.46913
5H-1-Pyrindine	0	0	0	0	0	0	0	0	0	0	0	0	5.24557	0	0	0	0	0	0
2-Hepten-5-olide	22.3551	18.6022	21.6877	16.9186	0	22.5758	0	0	28.9972	0	0	0	0	0	0	0	0	0	20.8817
6-Methyl-3,5-heptadiene-2-one	0	0	0	0	0	0	0	0	0	0	0	0	0	0	0	0	0	8.38221	0
Acetic acid	0	0	0	0	0	0	26.9287	28.5062	53.6641	24.6296	23.1746	46.7154	14.5857	13.9704	22.968	55.9573	51.9465	93.1692	0
Alloaromadendrene	74.473	74.2591	63.5624	47.6078	55.8293	44.7311	0	25.1258	0	37.78	37.603	43.5022	0	0	0	22.851	20.007	20.8839	70.7648
Aromandendrene	0	0	0	0	0	0	0	0	0	0	0	0	0	4.98824	6.48769	0	0	0	0
α-Bulnesene	0	0	0	0	0	0	0	0	0	0	0	21.3466	0	0	0	0	0	0	0
Benzaldehyde	0	0	0	12.8386	13.387	16.9386	4.54395	4.15992	6.90742	16.0839	16.4109	26.3712	0	4.06858	7.38702	5.10024	0	6.71595	0
α-Curcumene	188.478	180.048	171.218	87.8096	94.0711	85.4679	10.6212	8.22015	15.654	96.1878	97.3075	114.175	23.3789	21.8343	28.1719	171.84	140.389	129.802	179.915
Benzeneacetaldehyde	0	0	0	0	0	6.70806	0	0	0	0	0	0	0	0	0	0	0	0	0
Benzeneacetic acid	0	7.93264	0	6.93556	6.85274	6.92978	10.7331	12.3005	14.1517	9.10162	10.1621	12.7323	17.7984	13.8177	16.0708	8.33865	6.45053	12.478	2.64421
Benzoic acid	9.76211	12.9615	7.88271	7.90426	8.32536	9.74886	21.2294	23.1045	26.8312	0	8.97255	11.2418	23.5952	16.0113	21.1133	13.1118	10.0464	7.04522	10.2021
Benzyl nitrile	0	0	0	0	0	0	0	0	0	0	0	0	0	0	5.20153	0	0	0	0
-Fenchene	0	0	0	0	0	0	0	0	0	0	0	0	0	0	0	0	10.7543	0	0
Bergamotene	58.6612	61.081	47.9909	0	23.4833	19.444	0	0	0	0	39.5029	0	0	0	0	24.7972	21.2819	21.6024	55.911
Bicyclosesquiphellandrene	0	0	0	0	0	0	0	0	0	0	0	12.4372	0	0	0	0	0	7.33135	0
Caryophyllene	23.9352	24.4984	0	0	9.80301	0	0	0	0	0	0	0	0	0	0	0	0	0	16.1445
Cedrane, 8-propoxy-	0	0	0	0	0	0	0	0	0	0	0	0	0	0	0	0	7.2006	0	0
Cedrol	0	16.955	22.6449	0	0	5.44458	0	0	0	0	0	0	0	0	0	7.72659	0	10.2059	13.2
Copaene	412.313	413.337	340.139	209.843	241.503	210.729	48.0501	47.6261	62.7855	237.041	236.96	269.686	23.4377	0	25.9579	85.6193	79.0963	0	388.596
Cubenene	0	9.09038	9.40696	0	0	0	0	0	0	0	0	0	0	0	0	0	0	0	6.16578
β-Elemene	57.1936	58.6186	48.4624	29.6632	33.9719	28.4128	5.48215	5.12342	6.7486	19.6566	19.5264	0	0	0	0	8.54659	8.16279	9.53244	54.7582
Elemol	0	0	6.27578	0	0	0	0	0	0	0	0	0	0	0	0	0	0	0	2.09193
(-)-β-Sesquiphellandrene	0	0	0	0	0	0	0	0	0	0	0	0	0	0	0	12.3865	9.58165	8.64276	0
δ-Elemene	29.0294	27.7027	23.271	12.3694	13.9894	14.5426	0	0	0	0	0	0	0	0	0	0	0	0	26.6677
Eicosane	0	0	0	0	0	6.5829	0	0	0	0	0	0	0	0	0	0	0	0	0
Epizonarene	0	0	0	0	7.68033	0	0	0	0	0	0	0	0	0	0	15.1234	13.0404	10.5823	0
Ethanol, 2,2'-oxybis-	0	0	0	0	0	0	0	0	0	0	7.1304	0	0	0	0	0	0	0	0
Ethanone, 1-(3-pyridinyl)-	0	17.5891	18.23	15.6273	16.9436	21.4529	20.6124	22.2482	26.8169	0	0	7.0295	12.8727	16.3838	15.2368	13.1969	12.5045	14.0534	11.9397
Ethanone, 1-(4-pyridinyl)-	18.5094	0	0	0	0	0	0	0	0	0	0	0	0	0	0	0	0	0	6.16979
Germacrene D	8.90593	6.24928	0	0	0	5.31542	0	0	0	9.40944	0	10.7457	0	0	0	0	0	0	5.05174
Heptadecane	0	0	0	0	0	0	0	0	0	0	0	0	5.24428	5.39426	9.04376	0	0	0	0
Hexadecane	0	0	0	9.17493	9.89903	9.34361	0	0	0	0	9.43979	9.15582	16.4505	17.6481	24.3652	5.81715	6.3004	7.43038	0
Humulene	82.7923	0	0	0	0	35.8075	6.88136	6.06471	0	0	0	0	0	0	0	0	0	0	27.5974
Indole	0	0	0	5.64789	5.92411	5.48828	0	0	0	0	0	0	0	5.28389	0	0	0	0	0
Ledol	0	0	0	0	0	0	0	0	0	0	0	0	0	0	0	10.8246	9.25743	9.66724	0
Megastigmatrienone	16.2323	14.4638	21.085	11.3094	10.1785	14.8735	11.9217	11.7188	14.9289	5.24727	45.3694	49.4001	11.9673	11.6	12.0899	20.5264	11.4883	19.5568	17.2603
(+)-γ-Cadinene	39.6695	40.8373	0	0	0	0	0	0	0	0	0	0	0	0	0	0	0	0	26.8356
Naphthalene	9.96186	0	0	0	0	0	0	0	0	0	0	0	0	0	0	5.26447	0	0	3.32062
Calamenene	0	0	0	61.0364	0	0	0	0	0	0	0	49.2981	0	10.6958	0	0	31.4683	0	0
δ-Amorphene	0	613.766	603.474	0	372.843	0	0	39.3139	0	0	0	0	0	73.0441	0	429.856	361.32	0	405.747
(-)-α-Muurolene	0	0	0	0	0	0	0	0	0	0	0	0	0	5.26196	6.70423	0	0	0	0
α-Cadinene	13.3051	11.7858	12.2737	9.04893	0	0	0	0	0	6.11232	6.17115	7.05865	0	0	0	5.75291	4.84144	0	12.4549
（+）-α-Muurolene	0	0	0	0	10.013	8.61387	0	0	0	0	0	0	0	0	0	0	0	0	0
Cadalene	6.59247	0	0	0	0	0	0	0	0	0	0	0	0	0	0	0	0	0	2.19749
β-Selinene	12.8486	0	0	0	0	0	0	0	0	0	0	0	0	0	0	0	0	0	4.28287
Neophytadiene	1452.89	1393.62	1371.41	0	0	0	0	0	1121.32	1193.17	1155.55	0	1233.63	1215.4	1263.21	1138.17	1039.96	0	1405.98
Nerolidol	0	0	0	0	0	0	0	0	0	0	0	0	0	0	0	7.17253	5.87338	0	0
Nerolidol 2	0	0	0	0	0	0	0	0	0	0	0	0	0	0	0	0	0	5.96635	0
Nicotyrine	84.5365	0	0	84.588	0	89.3379	64.4276	0	0	0	0	66.5496	0	0	60.939	0	0	75.7493	28.1788
Pentadecane	9.36044	8.04447	9.28629	7.06973	7.30335	6.53449	0	0	0	0	0	5.82344	14.8631	17.3567	20.4618	0	0	0	8.89707
Pristane	0	0	0	0	0	0	0	0	0	0	0	0	0	0	14.7271	0	0	0	0
Pentanoic acid, 3-methyl-	0	0	0	0	0	0	4.90424	6.32556	5.81885	0	0	0	13.6736	15.0115	14.1702	10.4395	10.2617	12.0197	0
Phenylethyl Alcohol	0	0	0	0	0	0	0	0	0	0	0	0	0	8.23233	0	0	0	0	0
Phytol	14.6905	9.34426	15.6098	9.65892	7.89815	8.69286	0	0	0	6.93705	6.28351	6.85912	18.0758	18.2374	19.0258	9.21386	12.7035	12.7494	13.2149
Nicotine	1806.11	1733.56	1810.74	1833.58	1746.56	2024.6	2115.6	2124.39	2499.23	2178.03	2164.84	2358.22	1912.15	1964.15	2238.23	1887.64	1935.02	2121.5	1783.47
Myosmine	28.7567	23.8833	32.1498	33.9112	36.6104	37.7497	28.8486	28.3366	36.4742	17.7715	17.6528	22.2909	28.923	30.3764	36.161	30.6018	30.0499	33.951	28.2633
Pyridine, 3-phenyl-	0	0	0	4.83877	0	0	0	0	0	0	0	0	6.72716	7.32745	5.87613	0	0	0	0
Tetradecane	0	0	0	0	0	0	0	0	0	0	0	0	5.29135	6.0972	6.52687	0	0	0	0
Thunbergol	0	0	0	4.95085	5.83065	5.45108	10.9193	11.315	10.7611	0	0	0	0	0	0	5.23331	4.92816	5.46698	0
Tricyclene	0	0	0	0	0	0	0	4.29458	0	6.63379	0	6.84099	6.83688	8.4965	6.09355	12.424	0	9.36652	0
Ylangene	21.099	21.0132	17.3825	10.5027	12.2552	10.9038	0	0	0	0	0	0	0	0	0	0	0	0	19.8316
Zonarene	16.9975	0	0	0	0	0	0	0	0	0	0	0	0	0	0	0	0	0	5.66583
cis-β-Farnesene	0	0	0	0	0	0	0	0	0	0	0	0	0	10.4245	0	0	0	0	0
cis-Muurola-4(15),5-diene	0	0	0	0	0	0	0	0	0	0	11.2359	0	0	0	0	0	7.52375	0	0
cis-Muurola-3,5-diene	0	0	31.3712	0	0	0	0	0	0	0	0	0	0	0	0	0	0	0	10.4571
Isoledene	0	14.8303	13.3545	6.93735	0	6.0599	0	0	0	0	0	0	0	0	0	0	0	0	9.39496
(E)-α-Bergamotene	7.8723	8.54802	0	20.4306	5.83923	0	0	0	0	12.3077	12.2126	13.2841	0	0	0	0	0	0	5.47344
trans-Calamenene	111.216	99.6565	101.568	0	65.1791	59.8948	7.87822	6.5755	11.3018	42.1097	42.5512	0	11.8194	0	13.3393	35.4363	0	31.5643	104.147
