# Supplementary material for: Unraveling the microbiome–aroma Nexus: a metagenomic and volatile compound analysis of Yunnan cigars
Source: Front Microbiol. 2025 Jul 9;16:1597501. doi: 10.3389/fmicb.2025.1597501 (PMC12283659; doi:10.3389/fmicb.2025.1597501)
Supplement: Supplementary file 8 [file Data_Sheet_7.xls]

sample	PC1	PC2
YX1a	-0.191926147748812	-0.0249878793198526
YX1b	-0.253463863621577	-0.0781601250141919
YX1c	-0.243259987575325	-0.0737296105876793
YX2a	-0.237649911262336	-0.0466306254185033
YX2b	-0.119269756782543	0.0482057675918919
YX2c	-0.193265250585374	0.00293977570762396
YX3a	0.110883291274999	0.00595662451240645
YX3b	0.107011766605361	0.0256025090557002
YX3c	0.132592152069262	-0.0601908667418932
YX4a	0.222936904724842	-0.147211156895912
YX4b	0.137131677862646	-0.0375211916917036
YX4c	0.138972266145809	-0.028352976058923
YX5a	0.0425699518341244	0.131113298266811
YX5b	0.19929422310752	-0.110977429859768
YX5c	0.0622428891178419	0.138843249468913
YX6a	0.0199981826602451	0.095438997886534
YX6b	0.036828909469949	0.0749569727621082
YX6c	0.0283727027033675	0.0847046663364383
