# Supplementary material for: Unraveling the microbiome–aroma Nexus: a metagenomic and volatile compound analysis of Yunnan cigars
Source: Front Microbiol. 2025 Jul 9;16:1597501. doi: 10.3389/fmicb.2025.1597501 (PMC12283659; doi:10.3389/fmicb.2025.1597501)
Supplement: Supplementary file 9 [file Data_Sheet_8.xls]

	YX1a	YX1b	YX1c	YX2a	YX2b	YX2c	YX3a	YX3b	YX3c	YX4a	YX4b	YX4c	YX5a	YX5b	YX5c	YX6a	YX6b	YX6c
YX1a	0	0.0916639097639734	0.0841523055981369	0.117134569164133	0.129147352209092	0.0599588246831586	0.312753600755551	0.310907546095263	0.325046317872803	0.435188720994793	0.329847490881226	0.33189281535385	0.315930690341792	0.406744639750232	0.322892234186486	0.264393507041135	0.26813595986162	0.264560277894581
YX1b	0.0916639097639734	0	0.0116167091256604	0.0638927306926942	0.208887367795526	0.138942758404715	0.383058844538494	0.381842458386164	0.395217032439797	0.478264940798386	0.401421581543396	0.40332275519526	0.384454594456453	0.448141338890311	0.398092134788219	0.332461433677328	0.336004335075899	0.332384158128955
YX1c	0.0841523055981369	0.0116167091256604	0	0.0701481649366937	0.199595525145772	0.129812783379589	0.372519030587436	0.370893628541845	0.38473596350975	0.469008584266033	0.390659871322829	0.392560677923703	0.373984325880703	0.439445276859927	0.388614230293485	0.322321281165023	0.325900310416234	0.3222977006656
YX2a	0.117134569164133	0.0638927306926942	0.0701481649366937	0	0.193450009353163	0.138421235824174	0.360353809215654	0.360119093563869	0.36877625923239	0.482214234154142	0.374342030134808	0.376076732893523	0.356842644192427	0.455908876321513	0.366226090801488	0.326306966471839	0.329513348099777	0.326074082190178
YX2b	0.129147352209092	0.208887367795526	0.199595525145772	0.193450009353163	0	0.0841321092848384	0.234379415766135	0.227521851729734	0.285185791821797	0.400877450023038	0.28100540960477	0.271256543672766	0.257040634406095	0.374446768006993	0.238324467012003	0.198968561276076	0.208172471661355	0.197563408630927
YX2c	0.0599588246831586	0.138942758404715	0.129812783379589	0.138421235824174	0.0841321092848384	0	0.311267760299226	0.309574799887218	0.335270835841566	0.450322804771648	0.330621077116694	0.330467570875058	0.312777768192006	0.424149579024357	0.32008659739461	0.266999785462347	0.272303477979568	0.267828142295274
YX3a	0.312753600755551	0.383058844538494	0.372519030587436	0.360353809215654	0.234379415766135	0.311267760299226	0	0.0351481015313874	0.0730557735280676	0.199845745269873	0.0817331947642084	0.0706997478819721	0.218842637645349	0.172536043356349	0.19565256765691	0.166919035075236	0.146089013196373	0.150817558746204
YX3b	0.310907546095263	0.381842458386164	0.370893628541845	0.360119093563869	0.227521851729734	0.309574799887218	0.0351481015313874	0	0.0939924327075982	0.21295914962731	0.0941367447548045	0.0829330123992479	0.192888245112204	0.185820510745564	0.168080760623969	0.165397436122936	0.145329316083006	0.149650993166125
YX3c	0.325046317872803	0.395217032439797	0.38473596350975	0.36877625923239	0.285185791821797	0.335270835841566	0.0730557735280676	0.0939924327075982	0	0.133831900777954	0.0423787798009483	0.0388795400384151	0.261183133270091	0.105669802950683	0.240921435679119	0.214936901015342	0.189565825532881	0.200670384029037
YX4a	0.435188720994793	0.478264940798386	0.469008584266033	0.482214234154142	0.400877450023038	0.450322804771648	0.199845745269873	0.21295914962731	0.133831900777954	0	0.138817988175618	0.138101562993799	0.361779537543623	0.0806742980806237	0.342026233701986	0.329299341066862	0.303700327301812	0.314465866400917
YX4b	0.329847490881226	0.401421581543396	0.390659871322829	0.374342030134808	0.28100540960477	0.330621077116694	0.0817331947642084	0.0941367447548045	0.0423787798009483	0.138817988175618	0	0.0256373158971951	0.234709357358384	0.108447114175921	0.220168274117763	0.207129977610342	0.181986646977607	0.192552182495388
YX4c	0.33189281535385	0.40332275519526	0.392560677923703	0.376076732893523	0.271256543672766	0.330467570875058	0.0706997478819721	0.0829330123992479	0.0388795400384151	0.138101562993799	0.0256373158971951	0	0.233608561674152	0.10971376881763	0.21085530492551	0.198349934868567	0.172715025801308	0.183997649588182
YX5a	0.315930690341792	0.384454594456453	0.373984325880703	0.356842644192427	0.257040634406095	0.312777768192006	0.218842637645349	0.192888245112204	0.261183133270091	0.361779537543623	0.234709357358384	0.233608561674152	0	0.304660369778956	0.153530004560695	0.213495033661253	0.210471309105579	0.207682114804677
YX5b	0.406744639750232	0.448141338890311	0.439445276859927	0.455908876321513	0.374446768006993	0.424149579024357	0.172536043356349	0.185820510745564	0.105669802950683	0.0806742980806237	0.108447114175921	0.10971376881763	0.304660369778956	0	0.304897870827161	0.295363441722766	0.26946985906912	0.280250084225794
YX5c	0.322892234186486	0.398092134788219	0.388614230293485	0.366226090801488	0.238324467012003	0.32008659739461	0.19565256765691	0.168080760623969	0.240921435679119	0.342026233701986	0.220168274117763	0.21085530492551	0.153530004560695	0.304897870827161	0	0.191168493819593	0.193960249650879	0.18938920841818
YX6a	0.264393507041135	0.332461433677328	0.322321281165023	0.326306966471839	0.198968561276076	0.266999785462347	0.166919035075236	0.165397436122936	0.214936901015342	0.329299341066862	0.207129977610342	0.198349934868567	0.213495033661253	0.295363441722766	0.191168493819593	0	0.027859758548114	0.020571848878649
YX6b	0.26813595986162	0.336004335075899	0.325900310416234	0.329513348099777	0.208172471661355	0.272303477979568	0.146089013196373	0.145329316083006	0.189565825532881	0.303700327301812	0.181986646977607	0.172715025801308	0.210471309105579	0.26946985906912	0.193960249650879	0.027859758548114	0	0.0164498735609993
YX6c	0.264560277894581	0.332384158128955	0.3222977006656	0.326074082190178	0.197563408630927	0.267828142295274	0.150817558746204	0.149650993166125	0.200670384029037	0.314465866400917	0.192552182495388	0.183997649588182	0.207682114804677	0.280250084225794	0.18938920841818	0.020571848878649	0.0164498735609993	0
