# Supplementary material for: Unraveling the microbiome–aroma Nexus: a metagenomic and volatile compound analysis of Yunnan cigars
Source: Front Microbiol. 2025 Jul 9;16:1597501. doi: 10.3389/fmicb.2025.1597501 (PMC12283659; doi:10.3389/fmicb.2025.1597501)
Supplement: Supplementary file 10 [file Data_Sheet_9.xlsx]

## Sheet: total.QCstat.info
SampleID	InsertSize(bp)	SeqStrategy	RawData(M)	RawReads(#)	Low_Q(M)	N_num(M)	Adapter(M)	Duplication(%)	PolyG(M)	CleanData(M)	CleanReads(#)	Clean_Q20(%)	Clean_Q30(%)	Clean_GC(%)	Effective(%)	NonHostData(M)
YX1a	350	(150:150)	12993.7	86624432	0.03	0.36	76.1	16.27	80.98	12836.2	85574500	98.82	96.68	45.28	98.78	11939
YX1b	350	(150:150)	12809.8	85398972	0.05	0.38	93.05	16.72	59.06	12657.3	84381920	98.75	96.54	47.26	98.8	11488.3
YX1c	350	(150:150)	13346.4	88975692	0.02	0.39	87.73	16.55	38.22	13220	88133060	98.76	96.54	46.94	99.05	11956.4
YX2a	350	(150:150)	14840.4	98936236	0.04	0.41	99.94	17.3	50.79	14689.2	97928236	98.76	96.57	47.8	98.98	13646.9
YX2b	350	(150:150)	11426.1	76174378	0.01	0.04	18.03	25.61	49.21	11358.8	75725576	99.15	97.5	42.34	99.41	11195.7
YX2c	350	(150:150)	12059.1	80394208	0.01	0.05	14.05	21.99	48.95	11996	79973630	99.07	97.33	45.7	99.47	11806.6
YX3a	350	(150:150)	13675.6	91170908	0.03	0.41	111.57	16.32	38.1	13525.5	90170026	98.98	97.07	38.57	98.9	11400.4
YX3b	350	(150:150)	12292.1	81947496	0.01	0.12	83.13	15.67	38.88	12170	81133056	98.77	96.28	37.57	99	10641.2
YX3c	350	(150:150)	11924	79493082	0.01	0.06	44.31	23.68	47.18	11832.4	78882550	99.16	97.56	37.61	99.23	8936.87
YX4a	350	(150:150)	11914.5	79430012	0	0.08	127.36	11.75	35.02	11752	78346844	98.47	95.64	41.41	98.63	7176.01
YX4b	350	(150:150)	10164.6	67763758	0.01	0.04	28.84	25.9	48.47	10087.2	67247870	99.19	97.63	38.88	99.23	8201.9
YX4c	350	(150:150)	15137.1	100913938	0.02	0.06	83.41	26.1	61.73	14991.9	99945732	99.23	97.77	36.68	99.04	11090.1
YX5a	350	(150:150)	11733.9	78225884	0.02	1.18	189.33	20.12	59.81	11483.5	76556822	99.02	97.18	43.85	97.86	10134.1
YX5b	350	(150:150)	12341.5	82276408	0.05	0.05	157.23	19.25	137.8	12046.3	80308718	99.08	97.39	38.94	97.6	7914.39
YX5c	350	(150:150)	13695.6	91304174	0.03	0.06	103.19	22.04	85.06	13507.3	90048462	99.23	97.73	37.15	98.62	12244.3
YX6a	350	(150:150)	13142.2	87614554	0.03	0.14	103.66	13.47	54.37	12984	86559794	98.4	95.66	40.42	98.79	11545.5
YX6b	350	(150:150)	13570	90466674	0.01	0.4	151.78	14.45	39.53	13378.2	89188388	98.8	96.39	40.04	98.58	11625.9
YX6c	350	(150:150)	13860	92400362	0.03	0.14	134.4	12.14	60.1	13665.4	91102456	98.39	95.57	40.58	98.59	12083.4
